# Supplementary material for: A DNA barcode reference library for the Tipulidae (Insecta, Diptera) of Germany
Source: Biodivers Data J. 2024 Sep 24;12:e127190. doi: 10.3897/BDJ.12.e127190 (PMC11445608; doi:10.3897/BDJ.12.e127190)
Supplement: Supplementary material 1 — Table S1.1-S1.6 [file bdj-12-e127190-s001.xlsx]

## Sheet: Table S1.1
Table S1.1. Sex distribution within the 824 specimens of the GBOL Tipulidae.
sex	n	%
male	581	0.705097
female	235	0.285194
N/A	8	0.00970874
∑	824	1

## Sheet: Table S1.2
Table 1.2. Life stage distribution among the 824 specimens of the GBOL Tipulidae.
life stage	n	%
adult	823	0.998786
larva	1	0.00121359
∑	824	1

## Sheet: Table S1.3
Table S1.3. Collection countries of the 824 specimens of the GBOL Tipulidae.
country	n	%
Germany	813	0.98665
Italy	9	0.0109223
Netherlands	2	0.00242718
∑	824	1

## Sheet: Table S1.4
Table S1.4. Collection years for the 824 specimens of the GBOL Tipulidae.
year	n	%
1997-2021	811	0.984223
1994	2	0.00242718
1987	1	0.00121359
1986	2	0.00242718
1982	7	0.00849515
1981	1	0.00121359
∑	824	1

## Sheet: Table S1.5
Table S1.5. Collection methods for the 824 specimens of the GBOL Tipulidae.
collection method	n	%
malaise trap	526	0.63835
hand net	212	0.257282
yellow pan trap	34	0.0412621
pitfall trap	30	0.0364078
emergence trap	13	0.0157767
light trap	9	0.0109223
∑	824	1

## Sheet: Table S1.6
Table S1.6. Storage methods for the 824 specimens of the GBOL Tipulidae.
storage method	n	%
in ethanol	790	0.958738
dried in envelop	29	0.0351942
dry pinned	5	0.00606796
∑	824	1
