# Supplementary material for: A DNA barcode reference library for the Tipulidae (Insecta, Diptera) of Germany
Source: Biodivers Data J. 2024 Sep 24;12:e127190. doi: 10.3897/BDJ.12.e127190 (PMC11445608; doi:10.3897/BDJ.12.e127190)
Supplement: Supplementary material 3 — Table S2.1-S2.3 [file bdj-12-e127190-s003.xlsx]

## Sheet: Table S2.1
Table S2.1. Sex distribution within the 696 specimens of the European Tipulidae.
sex	n	%
male	417	0.599138
female	157	0.225575
N/A	122	0.175287
∑	696	1

## Sheet: Table S2.2
Table S2.2. Life stage distribution among the 696 specimens of the European Tipulidae.
life stage	n	%
adult	607	0.872126
larva	2	0.00287356
N/A	87	0.125
∑	696	1

## Sheet: Table S2.3
Table S2.3. Collection countries of the 696 specimens of the European Tipulidae.
country	n	%
Finland	274	0.393678
Portugal	211	0.303161
Germany	122	0.175287
Norway	50	0.0718391
Bulgaria	9	0.012931
UK	9	0.012931
Belarus	4	0.00574713
Austria	3	0.00431034
Iceland	3	0.00431034
Russia	3	0.00431034
Sweden	3	0.00431034
France	1	0.00143678
Latvia	1	0.00143678
Netherlands	1	0.00143678
Romania	1	0.00143678
Switzerland	1	0.00143678
∑	696	1
