# Supplementary material for: A DNA barcode reference library for the Tipulidae (Insecta, Diptera) of Germany
Source: Biodivers Data J. 2024 Sep 24;12:e127190. doi: 10.3897/BDJ.12.e127190 (PMC11445608; doi:10.3897/BDJ.12.e127190)
Supplement: Supplementary material 8 — Table S3 [file bdj-12-e127190-s008.xlsx]

## Sheet: Table S3
Table S3. Intra- and interspecific p-distances among the 76 species of the GBOL Tipulidae.
Taxon	#_of_intrasp_distances	Intrasp_dist_Mean	Intrasp_dist_Min	Intrasp_dist_Median	Intrasp_dist_Max	Closest_Sp	Closest_Sp_Min_Dist	Closest_Sp_Max_Dist	Closest_Sp_Dist_Median	#_distances_to_Closest_Sp	most_distant_congener	most_distant_congener_Max_Dist
Ctenophora_festiva	6	0.00	0.00	0.00	0.00	Ctenophora_pectinicornis	7.45	7.70	7.46	27	Ctenophora_ornata	9.12
Ctenophora_flaveolata	72	0.06	0.00	0.00	0.31	Ctenophora_pectinicornis	3.80	4.27	3.86	81	Ctenophora_ornata	8.24
Ctenophora_ornata	20	0.00	0.00	0.00	0.00	Ctenophora_pectinicornis	6.99	7.29	7.14	45	Ctenophora_festiva	9.12
Ctenophora_pectinicornis	72	0.10	0.00	0.15	0.30	Ctenophora_flaveolata	3.80	4.27	3.86	81	Ctenophora_festiva	7.70
Dictenidia_bimaculata	132	0.48	0.00	0.00	1.77	Tanyptera_atrata	7.60	9.42	8.66	324
Dolichopeza_albipes	0					Prionocera_subserricornis	10.03	10.03	10.03	2
Nephrotoma_aculeata	90	0.28	0.00	0.30	0.52	Nephrotoma_quadrifaria	7.02	8.81	8.66	330	Nephrotoma_scurra	16.23
Nephrotoma_analis	156	0.15	0.00	0.15	0.30	Nephrotoma_lamellata	3.55	3.80	3.65	13	Nephrotoma_scurra	13.03
Nephrotoma_appendiculata	2756	0.18	0.00	0.15	1.67	Nephrotoma_quadrifaria	7.95	9.88	8.66	1749	Nephrotoma_scurra	15.81
Nephrotoma_cornicina	342	0.34	0.00	0.17	1.67	Nephrotoma_quadrifaria	7.27	9.73	8.51	627	Nephrotoma_scurra	14.13
Nephrotoma_crocata	30	0.15	0.00	0.15	0.46	Nephrotoma_scalaris	0.46	0.91	0.61	54	Nephrotoma_scurra	12.79
Nephrotoma_dorsalis	702	0.22	0.00	0.15	0.91	Nephrotoma_lunulicornis	5.56	6.38	5.93	54	Nephrotoma_guestfalica	13.89
Nephrotoma_flavescens	1482	0.31	0.00	0.30	0.76	Nephrotoma_submaculosa	0.61	2.43	1.82	468	Nephrotoma_scurra	15.68
Nephrotoma_flavipalpis	42	0.00	0.00	0.00	0.00	Nephrotoma_analis	5.48	5.94	5.78	91	Nephrotoma_scurra	13.39
Nephrotoma_guestfalica	20	0.73	0.00	0.15	1.82	Nephrotoma_appendiculata	10.26	12.01	10.49	265	Nephrotoma_scurra	15.68
Nephrotoma_lamellata	0					Nephrotoma_analis	3.55	3.80	3.65	13	Nephrotoma_scurra	13.53
Nephrotoma_lunulicornis	2	0.00	0.00	0.00	0.00	Nephrotoma_dorsalis	5.56	6.38	5.93	54	Nephrotoma_guestfalica	14.59
Nephrotoma_pratensis	20	0.12	0.00	0.15	0.30	Nephrotoma_crocata	6.08	6.53	6.38	30	Nephrotoma_scurra	13.15
Nephrotoma_pratensis	20	0.12	0.00	0.15	0.30	Nephrotoma_scalaris	6.08	6.53	6.24	45	Nephrotoma_scurra	13.15
Nephrotoma_quadrifaria	1056	0.16	0.00	0.15	0.76	Nephrotoma_aculeata	7.02	8.81	8.66	330	Nephrotoma_scurra	14.58
Nephrotoma_quadristriata	2	1.06	1.06	1.06	1.06	Nephrotoma_dorsalis	6.08	6.69	6.38	54	Nephrotoma_guestfalica	14.44
Nephrotoma_quadristriata	2	1.06	1.06	1.06	1.06	Nephrotoma_lunulicornis	6.08	7.14	6.61	4	Nephrotoma_guestfalica	14.44
Nephrotoma_scalaris	72	0.10	0.00	0.15	0.30	Nephrotoma_crocata	0.46	0.91	0.61	54	Nephrotoma_scurra	12.61
Nephrotoma_scurra	650	1.16	0.00	1.37	2.89	Nephrotoma_dorsalis	6.81	9.03	7.61	702	Nephrotoma_aculeata	16.23
Nephrotoma_submaculosa	132	1.12	0.00	1.60	1.98	Nephrotoma_flavescens	0.61	2.43	1.82	468	Nephrotoma_scurra	15.86
Nigrotipula_nigra	56	0.47	0.00	0.46	1.22	Tipula_varipennis	10.05	12.61	12.01	112
Prionocera_pubescens	0					Prionocera_subserricornis	5.02	5.17	5.09	2	Prionocera_turcica	5.78
Prionocera_subserricornis	2	0.30	0.30	0.30	0.30	Prionocera_turcica	1.52	2.13	1.82	4	Prionocera_pubescens	5.17
Prionocera_turcica	2	0.46	0.46	0.46	0.46	Prionocera_subserricornis	1.52	2.13	1.82	4	Prionocera_pubescens	5.78
Tanyptera_atrata	702	0.19	0.00	0.15	0.51	Tanyptera_nigricornis	5.17	6.08	5.78	189	Tanyptera_nigricornis	6.08
Tanyptera_nigricornis	42	0.55	0.00	0.61	1.22	Tanyptera_atrata	5.17	6.08	5.78	189	Tanyptera_atrata	6.08
Tipula_alpina	6	0.00	0.00	0.00	0.00	Tipula_fascipennis	5.32	5.78	5.47	126	Tipula_vittata	14.74
Tipula_cava	30	0.26	0.00	0.30	0.30	Tipula_alpina	7.75	8.05	7.90	18	Tipula_vittata	15.65
Tipula_confusa	182	0.22	0.00	0.15	0.61	Tipula_rufina	6.84	7.45	7.22	56	Tipula_vittata	15.50
Tipula_couckei	930	0.04	0.00	0.00	0.30	Tipula_pierrei	5.02	5.33	5.17	93	Tipula_laetabilis	15.53
Tipula_fascipennis	1722	0.14	0.00	0.15	0.61	Tipula_vernalis	4.72	6.99	5.17	1806	Tipula_nodicornis	14.74
Tipula_flavolineata	90	0.25	0.00	0.30	0.61	Tipula_pagana	9.57	10.79	10.33	60	Tipula_luna	16.26
Tipula_fulvipennis	2	0.30	0.30	0.30	0.30	Tipula_oleracea	9.12	9.57	9.42	32	Tipula_nodicornis	15.35
Tipula_helvola	240	0.20	0.00	0.15	0.30	Tipula_vernalis	5.49	7.75	6.08	688	Tipula_vittata	14.89
Tipula_hortorum	72	1.16	0.00	1.52	1.98	Tipula_nubeculosa	0.15	1.82	1.52	54	Tipula_nodicornis	17.17
Tipula_irrorata	30	0.15	0.00	0.15	0.30	Tipula_varipennis	6.93	8.33	7.99	84	Tipula_vittata	15.50
Tipula_laetabilis	2	0.30	0.30	0.30	0.30	Tipula_magnicauda	9.28	10.50	10.18	28	Tipula_nubeculosa	16.44
Tipula_lateralis	72	0.35	0.00	0.30	0.76	Tipula_montium	4.41	4.86	4.57	108	Tipula_nodicornis	16.11
Tipula_limitata	6	0.30	0.15	0.30	0.46	Tipula_alpina	6.85	7.14	6.99	9	Tipula_nodicornis	17.63
Tipula_livida	42	0.04	0.00	0.00	0.15	Tipula_selene	7.29	7.29	7.29	7	Tipula_vittata	14.44
Tipula_luna	306	0.22	0.00	0.15	0.76	Tipula_maxima	10.18	10.94	10.49	216	Tipula_nodicornis	16.57
Tipula_lunata	1482	0.60	0.00	0.61	2.58	Tipula_selene	5.62	6.69	6.08	39	Tipula_vittata	16.87
Tipula_magnicauda	182	0.00	0.00	0.00	0.00	Tipula_selene	6.38	6.60	6.38	14	Tipula_nodicornis	15.81
Tipula_maxima	132	0.13	0.00	0.00	0.61	Tipula_luna	10.18	10.94	10.49	216	Tipula_unca	15.65
Tipula_mellea	0					Tipula_fascipennis	5.62	6.08	5.93	42	Tipula_nodicornis	14.44
Tipula_montium	132	0.15	0.00	0.15	0.61	Tipula_lateralis	4.41	4.86	4.57	108	Tipula_nodicornis	15.35
Tipula_nodicornis	0					Tipula_trifascingulata	12.92	12.92	12.92	1	Tipula_limitata	17.63
Tipula_nubeculosa	30	0.56	0.00	0.76	1.06	Tipula_hortorum	0.15	1.82	1.52	54	Tipula_nodicornis	17.02
Tipula_oleracea	240	0.36	0.00	0.30	0.91	Tipula_subcunctans	4.41	4.86	4.71	16	Tipula_laetabilis	14.92
Tipula_pabulina	90	0.61	0.00	0.46	1.52	Tipula_truncorum	8.16	8.51	8.36	20	Tipula_nodicornis	15.81
Tipula_pagana	30	3.54	0.00	5.47	5.78	Tipula_confusa	7.90	9.57	8.66	84	Tipula_nodicornis	16.57
Tipula_paludosa	870	0.87	0.00	0.30	3.96	Tipula_subcunctans	2.65	5.17	3.04	30	Tipula_laetabilis	15.98
Tipula_peliostigma	110	0.13	0.00	0.15	0.46	Tipula_selene	4.86	5.18	5.17	11	Tipula_nodicornis	15.22
Tipula_pierrei	6	0.71	0.46	0.61	1.07	Tipula_couckei	5.02	5.33	5.17	93	Tipula_nodicornis	16.13
Tipula_pruinosa	0					Tipula_vernalis	9.27	10.18	9.57	43	Tipula_nodicornis	15.05
Tipula_pseudovariipennis	110	0.91	0.00	0.91	1.82	Tipula_varipennis	1.02	3.19	2.21	154	Tipula_vittata	16.87
Tipula_rufina	12	0.58	0.15	0.61	0.91	Tipula_staegeri	6.69	7.14	6.99	4	Tipula_nodicornis	15.35
Tipula_scripta	30	0.23	0.00	0.30	0.46	Tipula_vernalis	8.84	10.79	9.13	258	Tipula_luna	15.50
Tipula_selene	0					Tipula_peliostigma	4.86	5.18	5.17	11	Tipula_vittata	15.05
Tipula_sp.	0					Tipula_trifascingulata	5.93	5.93	5.93	1	Tipula_vittata	15.35
Tipula_staegeri	0					Tipula_subvafra	6.23	6.23	6.23	1	Tipula_vittata	16.11
Tipula_stigmatella	2	0.15	0.15	0.15	0.15	Tanyptera_atrata	8.63	9.27	9.12	54	Tipula_laetabilis	15.37
Tipula_subcunctans	0					Tipula_paludosa	2.65	5.17	3.04	30	Tipula_laetabilis	15.22
Tipula_submarmorata	30	0.00	0.00	0.00	0.00	Tipula_varipennis	2.89	3.50	3.06	84	Tipula_vittata	16.26
Tipula_subvafra	0					Tipula_staegeri	6.23	6.23	6.23	1	Tipula_nodicornis	15.81
Tipula_trifascingulata	0					Tipula_sp.	5.93	5.93	5.93	1	Tipula_vittata	14.59
Tipula_truncorum	2	1.22	1.22	1.22	1.22	Tipula_pabulina	8.16	8.51	8.36	20	Tipula_vittata	15.50
Tipula_unca	30	0.20	0.00	0.15	0.46	Tipula_oleracea	10.94	11.85	11.48	96	Tipula_nodicornis	15.65
Tipula_variicornis	210	0.00	0.00	0.00	0.00	Ctenophora_pectinicornis	9.73	10.06	9.88	135	Tipula_vittata	15.35
Tipula_varipennis	182	0.54	0.00	0.46	1.08	Tipula_pseudovariipennis	1.02	3.19	2.21	154	Tipula_vittata	16.11
Tipula_vernalis	1806	0.51	0.00	0.30	2.89	Tipula_fascipennis	4.72	6.99	5.17	1806	Tipula_nodicornis	16.41
Tipula_verrucosa	12	0.51	0.00	0.76	0.76	Tipula_alpina	7.14	7.15	7.15	12	Tipula_vittata	15.68
Tipula_vittata	90	0.60	0.00	0.61	1.06	Tipula_luna	11.15	12.38	11.85	180	Tipula_limitata	17.17
