# Supplementary material for: A DNA barcode reference library for the Tipulidae (Insecta, Diptera) of Germany
Source: Biodivers Data J. 2024 Sep 24;12:e127190. doi: 10.3897/BDJ.12.e127190 (PMC11445608; doi:10.3897/BDJ.12.e127190)
Supplement: Supplementary material 9 — Table S4 [file bdj-12-e127190-s009.xlsx]

## Sheet: Table S4
Table S4. Pairwise p-distances among all 824 specimens of the GBOL Tipulidae.
Species_1	Header_1	Species_2	Header_2	Distance
Ctenophora_festiva	Ctenophora_festiva|ZFMK-TIS-2000697	Ctenophora_festiva	Ctenophora_festiva|ZFMK-TIS-2004114	0
Ctenophora_festiva	Ctenophora_festiva|ZFMK-TIS-2000697	Ctenophora_festiva	Ctenophora_festiva|ZFMK-TIS-2004121	0
Ctenophora_festiva	Ctenophora_festiva|ZFMK-TIS-2000697	Ctenophora_flaveolata	Ctenophora_flaveolata|GBOL-223955139_BIOUG17000-E08	0.0775075987841945
Ctenophora_festiva	Ctenophora_festiva|ZFMK-TIS-2000697	Ctenophora_flaveolata	Ctenophora_flaveolata|GBOL-223955140_BIOUG17000-E09	0.0775075987841945
Ctenophora_festiva	Ctenophora_festiva|ZFMK-TIS-2000697	Ctenophora_flaveolata	Ctenophora_flaveolata|ZFMK-TIS-2000687	0.0775075987841945
Ctenophora_festiva	Ctenophora_festiva|ZFMK-TIS-2000697	Ctenophora_flaveolata	Ctenophora_flaveolata|ZFMK-TIS-2004108	0.0775075987841945
Ctenophora_festiva	Ctenophora_festiva|ZFMK-TIS-2000697	Ctenophora_flaveolata	Ctenophora_flaveolata|ZFMK-TIS-2004110	0.0775075987841945
Ctenophora_festiva	Ctenophora_festiva|ZFMK-TIS-2000697	Ctenophora_flaveolata	Ctenophora_flaveolata|ZFMK-TIS-2005458	0.0809160305343511
Ctenophora_festiva	Ctenophora_festiva|ZFMK-TIS-2000697	Ctenophora_flaveolata	Ctenophora_flaveolata|ZFMK-TIS-2008978	0.0775075987841945
Ctenophora_festiva	Ctenophora_festiva|ZFMK-TIS-2000697	Ctenophora_flaveolata	Ctenophora_flaveolata|ZFMK-TIS-2008979	0.0772797527047913
Ctenophora_festiva	Ctenophora_festiva|ZFMK-TIS-2000697	Ctenophora_flaveolata	Ctenophora_flaveolata|ZFMK-TIS-2009566	0.0775075987841945
Ctenophora_festiva	Ctenophora_festiva|ZFMK-TIS-2000697	Ctenophora_ornata	Ctenophora_ornata|ZFMK-TIS-2005451	0.0911854103343465
Ctenophora_festiva	Ctenophora_festiva|ZFMK-TIS-2000697	Ctenophora_ornata	Ctenophora_ornata|ZFMK-TIS-2005460	0.0911854103343465
Ctenophora_festiva	Ctenophora_festiva|ZFMK-TIS-2000697	Ctenophora_ornata	Ctenophora_ornata|ZFMK-TIS-2007230	0.0911854103343465
Ctenophora_festiva	Ctenophora_festiva|ZFMK-TIS-2000697	Ctenophora_ornata	Ctenophora_ornata|ZFMK-TIS-2009563	0.0911854103343465
Ctenophora_festiva	Ctenophora_festiva|ZFMK-TIS-2000697	Ctenophora_ornata	Ctenophora_ornata|ZFMK-TIS-2577800	0.0911854103343465
Ctenophora_festiva	Ctenophora_festiva|ZFMK-TIS-2000697	Ctenophora_pectinicornis	Ctenophora_pectinicornis|ZFMK-TIS-2003743	0.0759878419452888
Ctenophora_festiva	Ctenophora_festiva|ZFMK-TIS-2000697	Ctenophora_pectinicornis	Ctenophora_pectinicornis|ZFMK-TIS-2005077	0.0759878419452888
Ctenophora_festiva	Ctenophora_festiva|ZFMK-TIS-2000697	Ctenophora_pectinicornis	Ctenophora_pectinicornis|ZFMK-TIS-2005159	0.0759878419452888
Ctenophora_festiva	Ctenophora_festiva|ZFMK-TIS-2000697	Ctenophora_pectinicornis	Ctenophora_pectinicornis|ZFMK-TIS-2005440	0.0745814307458143
Ctenophora_festiva	Ctenophora_festiva|ZFMK-TIS-2000697	Ctenophora_pectinicornis	Ctenophora_pectinicornis|ZFMK-TIS-2007704	0.074468085106383
Ctenophora_festiva	Ctenophora_festiva|ZFMK-TIS-2000697	Ctenophora_pectinicornis	Ctenophora_pectinicornis|ZFMK-TIS-2009021	0.0770440251572327
Ctenophora_festiva	Ctenophora_festiva|ZFMK-TIS-2000697	Ctenophora_pectinicornis	Ctenophora_pectinicornis|ZFMK-TIS-2010174	0.074468085106383
Ctenophora_festiva	Ctenophora_festiva|ZFMK-TIS-2000697	Ctenophora_pectinicornis	Ctenophora_pectinicornis|ZFMK-TIS-2010175	0.074468085106383
Ctenophora_festiva	Ctenophora_festiva|ZFMK-TIS-2000697	Ctenophora_pectinicornis	Ctenophora_pectinicornis|ZFMK-TIS-2010299	0.074468085106383
Ctenophora_festiva	Ctenophora_festiva|ZFMK-TIS-2000697	Dictenidia_bimaculata	Dictenidia_bimaculata|GBOL-224106164_BIOUG26555-H11	0.106732348111658
Ctenophora_festiva	Ctenophora_festiva|ZFMK-TIS-2000697	Dictenidia_bimaculata	Dictenidia_bimaculata|ZFMK-TIS-14740	0.10790273556231
Ctenophora_festiva	Ctenophora_festiva|ZFMK-TIS-2000697	Dictenidia_bimaculata	Dictenidia_bimaculata|ZFMK-TIS-1800500_BIOUG16275-C02	0.106060606060606
Ctenophora_festiva	Ctenophora_festiva|ZFMK-TIS-2000697	Dictenidia_bimaculata	Dictenidia_bimaculata|ZFMK-TIS-1800550_BIOUG16275-G04	0.108156028368794
Ctenophora_festiva	Ctenophora_festiva|ZFMK-TIS-2000697	Dictenidia_bimaculata	Dictenidia_bimaculata|ZFMK-TIS-1800625_BIOUG16352-E08	0.106598984771574
Ctenophora_festiva	Ctenophora_festiva|ZFMK-TIS-2000697	Dictenidia_bimaculata	Dictenidia_bimaculata|ZFMK-TIS-1800626_BIOUG16352-E09	0.106060606060606
Ctenophora_festiva	Ctenophora_festiva|ZFMK-TIS-2000697	Dictenidia_bimaculata	Dictenidia_bimaculata|ZFMK-TIS-1801078_BIOUG16609-C10	0.107081174438687
Ctenophora_festiva	Ctenophora_festiva|ZFMK-TIS-2000697	Dictenidia_bimaculata	Dictenidia_bimaculata|ZFMK-TIS-2009003	0.10790273556231
Ctenophora_festiva	Ctenophora_festiva|ZFMK-TIS-2000697	Dictenidia_bimaculata	Dictenidia_bimaculata|ZFMK-TIS-2009004	0.10790273556231
Ctenophora_festiva	Ctenophora_festiva|ZFMK-TIS-2000697	Dictenidia_bimaculata	Dictenidia_bimaculata|ZFMK-TIS-2009450	0.10790273556231
Ctenophora_festiva	Ctenophora_festiva|ZFMK-TIS-2000697	Dictenidia_bimaculata	Dictenidia_bimaculata|ZFMK-TIS-2010547	0.10790273556231
Ctenophora_festiva	Ctenophora_festiva|ZFMK-TIS-2000697	Dictenidia_bimaculata	Dictenidia_bimaculata|ZFMK-TIS-2010658	0.10790273556231
Ctenophora_festiva	Ctenophora_festiva|ZFMK-TIS-2000697	Dolichopeza_albipes	Dolichopeza_albipes|ZFMK-TIS-2005464	0.106382978723404
Ctenophora_festiva	Ctenophora_festiva|ZFMK-TIS-2000697	Nephrotoma_aculeata	Nephrotoma_aculeata|ZFMK-TIS-1800687_BIOUG16355-B11	0.150259067357513
Ctenophora_festiva	Ctenophora_festiva|ZFMK-TIS-2000697	Nephrotoma_aculeata	Nephrotoma_aculeata|ZFMK-TIS-2008988	0.141337386018237
Ctenophora_festiva	Ctenophora_festiva|ZFMK-TIS-2000697	Nephrotoma_aculeata	Nephrotoma_aculeata|ZFMK-TIS-2009005	0.142857142857143
Ctenophora_festiva	Ctenophora_festiva|ZFMK-TIS-2000697	Nephrotoma_aculeata	Nephrotoma_aculeata|ZFMK-TIS-2009028	0.145896656534954
Ctenophora_festiva	Ctenophora_festiva|ZFMK-TIS-2000697	Nephrotoma_aculeata	Nephrotoma_aculeata|ZFMK-TIS-2009029	0.142857142857143
Ctenophora_festiva	Ctenophora_festiva|ZFMK-TIS-2000697	Nephrotoma_aculeata	Nephrotoma_aculeata|ZFMK-TIS-2009072	0.141337386018237
Ctenophora_festiva	Ctenophora_festiva|ZFMK-TIS-2000697	Nephrotoma_aculeata	Nephrotoma_aculeata|ZFMK-TIS-2009134	0.142857142857143
Ctenophora_festiva	Ctenophora_festiva|ZFMK-TIS-2000697	Nephrotoma_aculeata	Nephrotoma_aculeata|ZFMK-TIS-2009648	0.145896656534954
Ctenophora_festiva	Ctenophora_festiva|ZFMK-TIS-2000697	Nephrotoma_aculeata	Nephrotoma_aculeata|ZFMK-TIS-2009649	0.145896656534954
Ctenophora_festiva	Ctenophora_festiva|ZFMK-TIS-2000697	Nephrotoma_aculeata	Nephrotoma_aculeata|ZFMK-TIS-2010671	0.142857142857143
Ctenophora_festiva	Ctenophora_festiva|ZFMK-TIS-2000697	Nephrotoma_analis	Nephrotoma_analis|GBOL-224106235_BIOUG26553-A12	0.125211505922166
Ctenophora_festiva	Ctenophora_festiva|ZFMK-TIS-2000697	Nephrotoma_analis	Nephrotoma_analis|ZFMK-TIS-2000678	0.127659574468085
Ctenophora_festiva	Ctenophora_festiva|ZFMK-TIS-2000697	Nephrotoma_analis	Nephrotoma_analis|ZFMK-TIS-2005139	0.127659574468085
Ctenophora_festiva	Ctenophora_festiva|ZFMK-TIS-2000697	Nephrotoma_analis	Nephrotoma_analis|ZFMK-TIS-2006581	0.126331811263318
Ctenophora_festiva	Ctenophora_festiva|ZFMK-TIS-2000697	Nephrotoma_analis	Nephrotoma_analis|ZFMK-TIS-2006585	0.127659574468085
Ctenophora_festiva	Ctenophora_festiva|ZFMK-TIS-2000697	Nephrotoma_analis	Nephrotoma_analis|ZFMK-TIS-2009628	0.126139817629179
Ctenophora_festiva	Ctenophora_festiva|ZFMK-TIS-2000697	Nephrotoma_analis	Nephrotoma_analis|ZFMK-TIS-2009629	0.126139817629179
Ctenophora_festiva	Ctenophora_festiva|ZFMK-TIS-2000697	Nephrotoma_analis	Nephrotoma_analis|ZFMK-TIS-2009976	0.126139817629179
Ctenophora_festiva	Ctenophora_festiva|ZFMK-TIS-2000697	Nephrotoma_analis	Nephrotoma_analis|ZFMK-TIS-2010387	0.127659574468085
Ctenophora_festiva	Ctenophora_festiva|ZFMK-TIS-2000697	Nephrotoma_analis	Nephrotoma_analis|ZFMK-TIS-2010525	0.127659574468085
Ctenophora_festiva	Ctenophora_festiva|ZFMK-TIS-2000697	Nephrotoma_analis	Nephrotoma_analis|ZFMK-TIS-2010734	0.127659574468085
Ctenophora_festiva	Ctenophora_festiva|ZFMK-TIS-2000697	Nephrotoma_analis	Nephrotoma_analis|ZFMK-TIS-2010735	0.126139817629179
Ctenophora_festiva	Ctenophora_festiva|ZFMK-TIS-2000697	Nephrotoma_analis	Nephrotoma_analis|ZFMK-TIS-2555509	0.126139817629179
Ctenophora_festiva	Ctenophora_festiva|ZFMK-TIS-2000697	Nephrotoma_appendiculata	Nephrotoma_appendiculata|ZFMK-TIS-2003721	0.167173252279635
Ctenophora_festiva	Ctenophora_festiva|ZFMK-TIS-2000697	Nephrotoma_appendiculata	Nephrotoma_appendiculata|ZFMK-TIS-2003732	0.167173252279635
Ctenophora_festiva	Ctenophora_festiva|ZFMK-TIS-2000697	Nephrotoma_appendiculata	Nephrotoma_appendiculata|ZFMK-TIS-2004687	0.167173252279635
Ctenophora_festiva	Ctenophora_festiva|ZFMK-TIS-2000697	Nephrotoma_appendiculata	Nephrotoma_appendiculata|ZFMK-TIS-2004689	0.167173252279635
Ctenophora_festiva	Ctenophora_festiva|ZFMK-TIS-2000697	Nephrotoma_appendiculata	Nephrotoma_appendiculata|ZFMK-TIS-2004691	0.168693009118541
Ctenophora_festiva	Ctenophora_festiva|ZFMK-TIS-2000697	Nephrotoma_appendiculata	Nephrotoma_appendiculata|ZFMK-TIS-2005143	0.167173252279635
Ctenophora_festiva	Ctenophora_festiva|ZFMK-TIS-2000697	Nephrotoma_appendiculata	Nephrotoma_appendiculata|ZFMK-TIS-2005145	0.167173252279635
Ctenophora_festiva	Ctenophora_festiva|ZFMK-TIS-2000697	Nephrotoma_appendiculata	Nephrotoma_appendiculata|ZFMK-TIS-2005147	0.167173252279635
Ctenophora_festiva	Ctenophora_festiva|ZFMK-TIS-2000697	Nephrotoma_appendiculata	Nephrotoma_appendiculata|ZFMK-TIS-2005162	0.167173252279635
Ctenophora_festiva	Ctenophora_festiva|ZFMK-TIS-2000697	Nephrotoma_appendiculata	Nephrotoma_appendiculata|ZFMK-TIS-2005164	0.167173252279635
Ctenophora_festiva	Ctenophora_festiva|ZFMK-TIS-2000697	Nephrotoma_appendiculata	Nephrotoma_appendiculata|ZFMK-TIS-2005166	0.167173252279635
Ctenophora_festiva	Ctenophora_festiva|ZFMK-TIS-2000697	Nephrotoma_appendiculata	Nephrotoma_appendiculata|ZFMK-TIS-2005168	0.167173252279635
Ctenophora_festiva	Ctenophora_festiva|ZFMK-TIS-2000697	Nephrotoma_appendiculata	Nephrotoma_appendiculata|ZFMK-TIS-2005170	0.168693009118541
Ctenophora_festiva	Ctenophora_festiva|ZFMK-TIS-2000697	Nephrotoma_appendiculata	Nephrotoma_appendiculata|ZFMK-TIS-2005172	0.167173252279635
Ctenophora_festiva	Ctenophora_festiva|ZFMK-TIS-2000697	Nephrotoma_appendiculata	Nephrotoma_appendiculata|ZFMK-TIS-2005174	0.167173252279635
Ctenophora_festiva	Ctenophora_festiva|ZFMK-TIS-2000697	Nephrotoma_appendiculata	Nephrotoma_appendiculata|ZFMK-TIS-2006620	0.167173252279635
Ctenophora_festiva	Ctenophora_festiva|ZFMK-TIS-2000697	Nephrotoma_appendiculata	Nephrotoma_appendiculata|ZFMK-TIS-2007571	0.167173252279635
Ctenophora_festiva	Ctenophora_festiva|ZFMK-TIS-2000697	Nephrotoma_appendiculata	Nephrotoma_appendiculata|ZFMK-TIS-2007574	0.167173252279635
Ctenophora_festiva	Ctenophora_festiva|ZFMK-TIS-2000697	Nephrotoma_appendiculata	Nephrotoma_appendiculata|ZFMK-TIS-2007575	0.168693009118541
Ctenophora_festiva	Ctenophora_festiva|ZFMK-TIS-2000697	Nephrotoma_appendiculata	Nephrotoma_appendiculata|ZFMK-TIS-2007725	0.167173252279635
Ctenophora_festiva	Ctenophora_festiva|ZFMK-TIS-2000697	Nephrotoma_appendiculata	Nephrotoma_appendiculata|ZFMK-TIS-2009008	0.166407465007776
Ctenophora_festiva	Ctenophora_festiva|ZFMK-TIS-2000697	Nephrotoma_appendiculata	Nephrotoma_appendiculata|ZFMK-TIS-2009033	0.167173252279635
Ctenophora_festiva	Ctenophora_festiva|ZFMK-TIS-2000697	Nephrotoma_appendiculata	Nephrotoma_appendiculata|ZFMK-TIS-2009079	0.167173252279635
Ctenophora_festiva	Ctenophora_festiva|ZFMK-TIS-2000697	Nephrotoma_appendiculata	Nephrotoma_appendiculata|ZFMK-TIS-2009129	0.167173252279635
Ctenophora_festiva	Ctenophora_festiva|ZFMK-TIS-2000697	Nephrotoma_appendiculata	Nephrotoma_appendiculata|ZFMK-TIS-2009174	0.17629179331307
Ctenophora_festiva	Ctenophora_festiva|ZFMK-TIS-2000697	Nephrotoma_appendiculata	Nephrotoma_appendiculata|ZFMK-TIS-2009175	0.168693009118541
Ctenophora_festiva	Ctenophora_festiva|ZFMK-TIS-2000697	Nephrotoma_appendiculata	Nephrotoma_appendiculata|ZFMK-TIS-2009184	0.167173252279635
Ctenophora_festiva	Ctenophora_festiva|ZFMK-TIS-2000697	Nephrotoma_appendiculata	Nephrotoma_appendiculata|ZFMK-TIS-2009185	0.167173252279635
Ctenophora_festiva	Ctenophora_festiva|ZFMK-TIS-2000697	Nephrotoma_appendiculata	Nephrotoma_appendiculata|ZFMK-TIS-2009240	0.167173252279635
Ctenophora_festiva	Ctenophora_festiva|ZFMK-TIS-2000697	Nephrotoma_appendiculata	Nephrotoma_appendiculata|ZFMK-TIS-2009247	0.167173252279635
Ctenophora_festiva	Ctenophora_festiva|ZFMK-TIS-2000697	Nephrotoma_appendiculata	Nephrotoma_appendiculata|ZFMK-TIS-2009278	0.168693009118541
Ctenophora_festiva	Ctenophora_festiva|ZFMK-TIS-2000697	Nephrotoma_appendiculata	Nephrotoma_appendiculata|ZFMK-TIS-2009708	0.167173252279635
Ctenophora_festiva	Ctenophora_festiva|ZFMK-TIS-2000697	Nephrotoma_appendiculata	Nephrotoma_appendiculata|ZFMK-TIS-2009721	0.167173252279635
Ctenophora_festiva	Ctenophora_festiva|ZFMK-TIS-2000697	Nephrotoma_appendiculata	Nephrotoma_appendiculata|ZFMK-TIS-2009777	0.167173252279635
Ctenophora_festiva	Ctenophora_festiva|ZFMK-TIS-2000697	Nephrotoma_appendiculata	Nephrotoma_appendiculata|ZFMK-TIS-2009778	0.167173252279635
Ctenophora_festiva	Ctenophora_festiva|ZFMK-TIS-2000697	Nephrotoma_appendiculata	Nephrotoma_appendiculata|ZFMK-TIS-2010604	0.167173252279635
Ctenophora_festiva	Ctenophora_festiva|ZFMK-TIS-2000697	Nephrotoma_appendiculata	Nephrotoma_appendiculata|ZFMK-TIS-2010605	0.167173252279635
Ctenophora_festiva	Ctenophora_festiva|ZFMK-TIS-2000697	Nephrotoma_appendiculata	Nephrotoma_appendiculata|ZFMK-TIS-2010607	0.167173252279635
Ctenophora_festiva	Ctenophora_festiva|ZFMK-TIS-2000697	Nephrotoma_appendiculata	Nephrotoma_appendiculata|ZFMK-TIS-2520085	0.167173252279635
Ctenophora_festiva	Ctenophora_festiva|ZFMK-TIS-2000697	Nephrotoma_appendiculata	Nephrotoma_appendiculata|ZFMK-TIS-2520090	0.167173252279635
Ctenophora_festiva	Ctenophora_festiva|ZFMK-TIS-2000697	Nephrotoma_appendiculata	Nephrotoma_appendiculata|ZFMK-TIS-2527997	0.167173252279635
Ctenophora_festiva	Ctenophora_festiva|ZFMK-TIS-2000697	Nephrotoma_appendiculata	Nephrotoma_appendiculata|ZFMK-TIS-2582911	0.167173252279635
Ctenophora_festiva	Ctenophora_festiva|ZFMK-TIS-2000697	Nephrotoma_appendiculata	Nephrotoma_appendiculata|ZFMK-TIS-2582913	0.167173252279635
Ctenophora_festiva	Ctenophora_festiva|ZFMK-TIS-2000697	Nephrotoma_appendiculata	Nephrotoma_appendiculata|ZFMK-TIS-2582915	0.167173252279635
Ctenophora_festiva	Ctenophora_festiva|ZFMK-TIS-2000697	Nephrotoma_appendiculata	Nephrotoma_appendiculata|ZFMK-TIS-2582917	0.168693009118541
Ctenophora_festiva	Ctenophora_festiva|ZFMK-TIS-2000697	Nephrotoma_appendiculata	Nephrotoma_appendiculata|ZFMK-TIS-2628865	0.168693009118541
Ctenophora_festiva	Ctenophora_festiva|ZFMK-TIS-2000697	Nephrotoma_appendiculata	Nephrotoma_appendiculata|ZFMK-TIS-2628866	0.168693009118541
Ctenophora_festiva	Ctenophora_festiva|ZFMK-TIS-2000697	Nephrotoma_appendiculata	Nephrotoma_appendiculata|ZFMK-TIS-2628867	0.167173252279635
Ctenophora_festiva	Ctenophora_festiva|ZFMK-TIS-2000697	Nephrotoma_appendiculata	Nephrotoma_appendiculata|ZFMK-TIS-2628888	0.167682926829268
Ctenophora_festiva	Ctenophora_festiva|ZFMK-TIS-2000697	Nephrotoma_appendiculata	Nephrotoma_appendiculata|ZFMK-TIS-2628889	0.167682926829268
Ctenophora_festiva	Ctenophora_festiva|ZFMK-TIS-2000697	Nephrotoma_appendiculata	Nephrotoma_appendiculata|ZFMK-TIS-2628897	0.167173252279635
Ctenophora_festiva	Ctenophora_festiva|ZFMK-TIS-2000697	Nephrotoma_appendiculata	Nephrotoma_appendiculata|ZFMK-TIS-2628898	0.167173252279635
Ctenophora_festiva	Ctenophora_festiva|ZFMK-TIS-2000697	Nephrotoma_appendiculata	Nephrotoma_appendiculata|ZFMK-TIS-2628900	0.167173252279635
Ctenophora_festiva	Ctenophora_festiva|ZFMK-TIS-2000697	Nephrotoma_cornicina	Nephrotoma_cornicina|GBOL-224106236_BIOUG26553-B01	0.164930555555556
Ctenophora_festiva	Ctenophora_festiva|ZFMK-TIS-2000697	Nephrotoma_cornicina	Nephrotoma_cornicina|ZFMK-TIS-2004089	0.161094224924012
Ctenophora_festiva	Ctenophora_festiva|ZFMK-TIS-2000697	Nephrotoma_cornicina	Nephrotoma_cornicina|ZFMK-TIS-2004091	0.159574468085106
Ctenophora_festiva	Ctenophora_festiva|ZFMK-TIS-2000697	Nephrotoma_cornicina	Nephrotoma_cornicina|ZFMK-TIS-2004093	0.162613981762918
Ctenophora_festiva	Ctenophora_festiva|ZFMK-TIS-2000697	Nephrotoma_cornicina	Nephrotoma_cornicina|ZFMK-TIS-2005098	0.161094224924012
Ctenophora_festiva	Ctenophora_festiva|ZFMK-TIS-2000697	Nephrotoma_cornicina	Nephrotoma_cornicina|ZFMK-TIS-2009015	0.161094224924012
Ctenophora_festiva	Ctenophora_festiva|ZFMK-TIS-2000697	Nephrotoma_cornicina	Nephrotoma_cornicina|ZFMK-TIS-2009024	0.170212765957447
Ctenophora_festiva	Ctenophora_festiva|ZFMK-TIS-2000697	Nephrotoma_cornicina	Nephrotoma_cornicina|ZFMK-TIS-2009091	0.161094224924012
Ctenophora_festiva	Ctenophora_festiva|ZFMK-TIS-2000697	Nephrotoma_cornicina	Nephrotoma_cornicina|ZFMK-TIS-2009171	0.162613981762918
Ctenophora_festiva	Ctenophora_festiva|ZFMK-TIS-2000697	Nephrotoma_cornicina	Nephrotoma_cornicina|ZFMK-TIS-2009626	0.161094224924012
Ctenophora_festiva	Ctenophora_festiva|ZFMK-TIS-2000697	Nephrotoma_cornicina	Nephrotoma_cornicina|ZFMK-TIS-2009839	0.161094224924012
Ctenophora_festiva	Ctenophora_festiva|ZFMK-TIS-2000697	Nephrotoma_cornicina	Nephrotoma_cornicina|ZFMK-TIS-2010456	0.161094224924012
Ctenophora_festiva	Ctenophora_festiva|ZFMK-TIS-2000697	Nephrotoma_cornicina	Nephrotoma_cornicina|ZFMK-TIS-2010506	0.162613981762918
Ctenophora_festiva	Ctenophora_festiva|ZFMK-TIS-2000697	Nephrotoma_cornicina	Nephrotoma_cornicina|ZFMK-TIS-2010533	0.161094224924012
Ctenophora_festiva	Ctenophora_festiva|ZFMK-TIS-2000697	Nephrotoma_cornicina	Nephrotoma_cornicina|ZFMK-TIS-2010540	0.161094224924012
Ctenophora_festiva	Ctenophora_festiva|ZFMK-TIS-2000697	Nephrotoma_cornicina	Nephrotoma_cornicina|ZFMK-TIS-2010664	0.161094224924012
Ctenophora_festiva	Ctenophora_festiva|ZFMK-TIS-2000697	Nephrotoma_cornicina	Nephrotoma_cornicina|ZFMK-TIS-2010665	0.161094224924012
Ctenophora_festiva	Ctenophora_festiva|ZFMK-TIS-2000697	Nephrotoma_cornicina	Nephrotoma_cornicina|ZFMK-TIS-2010676	0.162613981762918
Ctenophora_festiva	Ctenophora_festiva|ZFMK-TIS-2000697	Nephrotoma_cornicina	Nephrotoma_cornicina|ZFMK-TIS-2010679	0.161094224924012
Ctenophora_festiva	Ctenophora_festiva|ZFMK-TIS-2000697	Nephrotoma_crocata	Nephrotoma_crocata|ZFMK-TIS-2000685	0.123100303951368
Ctenophora_festiva	Ctenophora_festiva|ZFMK-TIS-2000697	Nephrotoma_crocata	Nephrotoma_crocata|ZFMK-TIS-2000688	0.123100303951368
Ctenophora_festiva	Ctenophora_festiva|ZFMK-TIS-2000697	Nephrotoma_crocata	Nephrotoma_crocata|ZFMK-TIS-2000694	0.123100303951368
Ctenophora_festiva	Ctenophora_festiva|ZFMK-TIS-2000697	Nephrotoma_crocata	Nephrotoma_crocata|ZFMK-TIS-2004697	0.123100303951368
Ctenophora_festiva	Ctenophora_festiva|ZFMK-TIS-2000697	Nephrotoma_crocata	Nephrotoma_crocata|ZFMK-TIS-2591782	0.124620060790274
Ctenophora_festiva	Ctenophora_festiva|ZFMK-TIS-2000697	Nephrotoma_crocata	Nephrotoma_crocata|ZFMK-TIS-2591784	0.120060790273556
Ctenophora_festiva	Ctenophora_festiva|ZFMK-TIS-2000697	Nephrotoma_dorsalis	Nephrotoma_dorsalis|GBOL-224106232_BIOUG26553-A09	0.152777777777778
Ctenophora_festiva	Ctenophora_festiva|ZFMK-TIS-2000697	Nephrotoma_dorsalis	Nephrotoma_dorsalis|ZFMK-TIS-2004088	0.142857142857143
Ctenophora_festiva	Ctenophora_festiva|ZFMK-TIS-2000697	Nephrotoma_dorsalis	Nephrotoma_dorsalis|ZFMK-TIS-2005111	0.142857142857143
Ctenophora_festiva	Ctenophora_festiva|ZFMK-TIS-2000697	Nephrotoma_dorsalis	Nephrotoma_dorsalis|ZFMK-TIS-2005141	0.142857142857143
Ctenophora_festiva	Ctenophora_festiva|ZFMK-TIS-2000697	Nephrotoma_dorsalis	Nephrotoma_dorsalis|ZFMK-TIS-2005171	0.142857142857143
Ctenophora_festiva	Ctenophora_festiva|ZFMK-TIS-2000697	Nephrotoma_dorsalis	Nephrotoma_dorsalis|ZFMK-TIS-2005173	0.142857142857143
Ctenophora_festiva	Ctenophora_festiva|ZFMK-TIS-2000697	Nephrotoma_dorsalis	Nephrotoma_dorsalis|ZFMK-TIS-2006617	0.142857142857143
Ctenophora_festiva	Ctenophora_festiva|ZFMK-TIS-2000697	Nephrotoma_dorsalis	Nephrotoma_dorsalis|ZFMK-TIS-2006621	0.144376899696049
Ctenophora_festiva	Ctenophora_festiva|ZFMK-TIS-2000697	Nephrotoma_dorsalis	Nephrotoma_dorsalis|ZFMK-TIS-2006623	0.141337386018237
Ctenophora_festiva	Ctenophora_festiva|ZFMK-TIS-2000697	Nephrotoma_dorsalis	Nephrotoma_dorsalis|ZFMK-TIS-2007585	0.142857142857143
Ctenophora_festiva	Ctenophora_festiva|ZFMK-TIS-2000697	Nephrotoma_dorsalis	Nephrotoma_dorsalis|ZFMK-TIS-2009360	0.144376899696049
Ctenophora_festiva	Ctenophora_festiva|ZFMK-TIS-2000697	Nephrotoma_dorsalis	Nephrotoma_dorsalis|ZFMK-TIS-2009615	0.145896656534954
Ctenophora_festiva	Ctenophora_festiva|ZFMK-TIS-2000697	Nephrotoma_dorsalis	Nephrotoma_dorsalis|ZFMK-TIS-2009618	0.142857142857143
Ctenophora_festiva	Ctenophora_festiva|ZFMK-TIS-2000697	Nephrotoma_dorsalis	Nephrotoma_dorsalis|ZFMK-TIS-2009631	0.143074581430746
Ctenophora_festiva	Ctenophora_festiva|ZFMK-TIS-2000697	Nephrotoma_dorsalis	Nephrotoma_dorsalis|ZFMK-TIS-2009639	0.141337386018237
Ctenophora_festiva	Ctenophora_festiva|ZFMK-TIS-2000697	Nephrotoma_dorsalis	Nephrotoma_dorsalis|ZFMK-TIS-2009815	0.142857142857143
Ctenophora_festiva	Ctenophora_festiva|ZFMK-TIS-2000697	Nephrotoma_dorsalis	Nephrotoma_dorsalis|ZFMK-TIS-2009816	0.142857142857143
Ctenophora_festiva	Ctenophora_festiva|ZFMK-TIS-2000697	Nephrotoma_dorsalis	Nephrotoma_dorsalis|ZFMK-TIS-2009949	0.142857142857143
Ctenophora_festiva	Ctenophora_festiva|ZFMK-TIS-2000697	Nephrotoma_dorsalis	Nephrotoma_dorsalis|ZFMK-TIS-2010507	0.141337386018237
Ctenophora_festiva	Ctenophora_festiva|ZFMK-TIS-2000697	Nephrotoma_dorsalis	Nephrotoma_dorsalis|ZFMK-TIS-2010508	0.142857142857143
Ctenophora_festiva	Ctenophora_festiva|ZFMK-TIS-2000697	Nephrotoma_dorsalis	Nephrotoma_dorsalis|ZFMK-TIS-2010509	0.142857142857143
Ctenophora_festiva	Ctenophora_festiva|ZFMK-TIS-2000697	Nephrotoma_dorsalis	Nephrotoma_dorsalis|ZFMK-TIS-2582921	0.142857142857143
Ctenophora_festiva	Ctenophora_festiva|ZFMK-TIS-2000697	Nephrotoma_dorsalis	Nephrotoma_dorsalis|ZFMK-TIS-2582923	0.142857142857143
Ctenophora_festiva	Ctenophora_festiva|ZFMK-TIS-2000697	Nephrotoma_dorsalis	Nephrotoma_dorsalis|ZFMK-TIS-2582927	0.145896656534954
Ctenophora_festiva	Ctenophora_festiva|ZFMK-TIS-2000697	Nephrotoma_dorsalis	Nephrotoma_dorsalis|ZFMK-TIS-2591785	0.142857142857143
Ctenophora_festiva	Ctenophora_festiva|ZFMK-TIS-2000697	Nephrotoma_dorsalis	Nephrotoma_dorsalis|ZFMK-TIS-2591793	0.142857142857143
Ctenophora_festiva	Ctenophora_festiva|ZFMK-TIS-2000697	Nephrotoma_dorsalis	Nephrotoma_dorsalis|ZFMK-TIS-2597163	0.141337386018237
Ctenophora_festiva	Ctenophora_festiva|ZFMK-TIS-2000697	Nephrotoma_flavescens	Nephrotoma_flavescens|GBOL-224013023_BIOUG22309-A11	0.144376899696049
Ctenophora_festiva	Ctenophora_festiva|ZFMK-TIS-2000697	Nephrotoma_flavescens	Nephrotoma_flavescens|GBOL-224013024_BIOUG22309-A12	0.145896656534954
Ctenophora_festiva	Ctenophora_festiva|ZFMK-TIS-2000697	Nephrotoma_flavescens	Nephrotoma_flavescens|GBOL-224013028_BIOUG22309-B04	0.145896656534954
Ctenophora_festiva	Ctenophora_festiva|ZFMK-TIS-2000697	Nephrotoma_flavescens	Nephrotoma_flavescens|GBOL-224013029_BIOUG22309-B05	0.145896656534954
Ctenophora_festiva	Ctenophora_festiva|ZFMK-TIS-2000697	Nephrotoma_flavescens	Nephrotoma_flavescens|ZFMK-TIS-2005120	0.144376899696049
Ctenophora_festiva	Ctenophora_festiva|ZFMK-TIS-2000697	Nephrotoma_flavescens	Nephrotoma_flavescens|ZFMK-TIS-2005122	0.144376899696049
Ctenophora_festiva	Ctenophora_festiva|ZFMK-TIS-2000697	Nephrotoma_flavescens	Nephrotoma_flavescens|ZFMK-TIS-2005126	0.144376899696049
Ctenophora_festiva	Ctenophora_festiva|ZFMK-TIS-2000697	Nephrotoma_flavescens	Nephrotoma_flavescens|ZFMK-TIS-2005134	0.14741641337386
Ctenophora_festiva	Ctenophora_festiva|ZFMK-TIS-2000697	Nephrotoma_flavescens	Nephrotoma_flavescens|ZFMK-TIS-2005136	0.141768292682927
Ctenophora_festiva	Ctenophora_festiva|ZFMK-TIS-2000697	Nephrotoma_flavescens	Nephrotoma_flavescens|ZFMK-TIS-2005138	0.144376899696049
Ctenophora_festiva	Ctenophora_festiva|ZFMK-TIS-2000697	Nephrotoma_flavescens	Nephrotoma_flavescens|ZFMK-TIS-2005461	0.144376899696049
Ctenophora_festiva	Ctenophora_festiva|ZFMK-TIS-2000697	Nephrotoma_flavescens	Nephrotoma_flavescens|ZFMK-TIS-2005463	0.145896656534954
Ctenophora_festiva	Ctenophora_festiva|ZFMK-TIS-2000697	Nephrotoma_flavescens	Nephrotoma_flavescens|ZFMK-TIS-2008976	0.144376899696049
Ctenophora_festiva	Ctenophora_festiva|ZFMK-TIS-2000697	Nephrotoma_flavescens	Nephrotoma_flavescens|ZFMK-TIS-2008977	0.145896656534954
Ctenophora_festiva	Ctenophora_festiva|ZFMK-TIS-2000697	Nephrotoma_flavescens	Nephrotoma_flavescens|ZFMK-TIS-2009075	0.145896656534954
Ctenophora_festiva	Ctenophora_festiva|ZFMK-TIS-2000697	Nephrotoma_flavescens	Nephrotoma_flavescens|ZFMK-TIS-2009094	0.144376899696049
Ctenophora_festiva	Ctenophora_festiva|ZFMK-TIS-2000697	Nephrotoma_flavescens	Nephrotoma_flavescens|ZFMK-TIS-2009095	0.144376899696049
Ctenophora_festiva	Ctenophora_festiva|ZFMK-TIS-2000697	Nephrotoma_flavescens	Nephrotoma_flavescens|ZFMK-TIS-2009132	0.145896656534954
Ctenophora_festiva	Ctenophora_festiva|ZFMK-TIS-2000697	Nephrotoma_flavescens	Nephrotoma_flavescens|ZFMK-TIS-2009166	0.144376899696049
Ctenophora_festiva	Ctenophora_festiva|ZFMK-TIS-2000697	Nephrotoma_flavescens	Nephrotoma_flavescens|ZFMK-TIS-2009167	0.145896656534954
Ctenophora_festiva	Ctenophora_festiva|ZFMK-TIS-2000697	Nephrotoma_flavescens	Nephrotoma_flavescens|ZFMK-TIS-2009196	0.142857142857143
Ctenophora_festiva	Ctenophora_festiva|ZFMK-TIS-2000697	Nephrotoma_flavescens	Nephrotoma_flavescens|ZFMK-TIS-2009197	0.142857142857143
Ctenophora_festiva	Ctenophora_festiva|ZFMK-TIS-2000697	Nephrotoma_flavescens	Nephrotoma_flavescens|ZFMK-TIS-2009296	0.144376899696049
Ctenophora_festiva	Ctenophora_festiva|ZFMK-TIS-2000697	Nephrotoma_flavescens	Nephrotoma_flavescens|ZFMK-TIS-2009319	0.144376899696049
Ctenophora_festiva	Ctenophora_festiva|ZFMK-TIS-2000697	Nephrotoma_flavescens	Nephrotoma_flavescens|ZFMK-TIS-2009397	0.144376899696049
Ctenophora_festiva	Ctenophora_festiva|ZFMK-TIS-2000697	Nephrotoma_flavescens	Nephrotoma_flavescens|ZFMK-TIS-2009446	0.144376899696049
Ctenophora_festiva	Ctenophora_festiva|ZFMK-TIS-2000697	Nephrotoma_flavescens	Nephrotoma_flavescens|ZFMK-TIS-2009447	0.144376899696049
Ctenophora_festiva	Ctenophora_festiva|ZFMK-TIS-2000697	Nephrotoma_flavescens	Nephrotoma_flavescens|ZFMK-TIS-2009471	0.144376899696049
Ctenophora_festiva	Ctenophora_festiva|ZFMK-TIS-2000697	Nephrotoma_flavescens	Nephrotoma_flavescens|ZFMK-TIS-2009534	0.144376899696049
Ctenophora_festiva	Ctenophora_festiva|ZFMK-TIS-2000697	Nephrotoma_flavescens	Nephrotoma_flavescens|ZFMK-TIS-2009627	0.144376899696049
Ctenophora_festiva	Ctenophora_festiva|ZFMK-TIS-2000697	Nephrotoma_flavescens	Nephrotoma_flavescens|ZFMK-TIS-2009650	0.144376899696049
Ctenophora_festiva	Ctenophora_festiva|ZFMK-TIS-2000697	Nephrotoma_flavescens	Nephrotoma_flavescens|ZFMK-TIS-2009653	0.144376899696049
Ctenophora_festiva	Ctenophora_festiva|ZFMK-TIS-2000697	Nephrotoma_flavescens	Nephrotoma_flavescens|ZFMK-TIS-2009707	0.144376899696049
Ctenophora_festiva	Ctenophora_festiva|ZFMK-TIS-2000697	Nephrotoma_flavescens	Nephrotoma_flavescens|ZFMK-TIS-2010667	0.144376899696049
Ctenophora_festiva	Ctenophora_festiva|ZFMK-TIS-2000697	Nephrotoma_flavescens	Nephrotoma_flavescens|ZFMK-TIS-2010670	0.144376899696049
Ctenophora_festiva	Ctenophora_festiva|ZFMK-TIS-2000697	Nephrotoma_flavescens	Nephrotoma_flavescens|ZFMK-TIS-2010675	0.145896656534954
Ctenophora_festiva	Ctenophora_festiva|ZFMK-TIS-2000697	Nephrotoma_flavescens	Nephrotoma_flavescens|ZFMK-TIS-2570871	0.144376899696049
Ctenophora_festiva	Ctenophora_festiva|ZFMK-TIS-2000697	Nephrotoma_flavescens	Nephrotoma_flavescens|ZFMK-TIS-2570900	0.144376899696049
Ctenophora_festiva	Ctenophora_festiva|ZFMK-TIS-2000697	Nephrotoma_flavescens	Nephrotoma_flavescens|ZFMK-TIS-2582932	0.145896656534954
Ctenophora_festiva	Ctenophora_festiva|ZFMK-TIS-2000697	Nephrotoma_flavipalpis	Nephrotoma_flavipalpis|ZFMK-TIS-2009412	0.136986301369863
Ctenophora_festiva	Ctenophora_festiva|ZFMK-TIS-2000697	Nephrotoma_flavipalpis	Nephrotoma_flavipalpis|ZFMK-TIS-2009461	0.13677811550152
Ctenophora_festiva	Ctenophora_festiva|ZFMK-TIS-2000697	Nephrotoma_flavipalpis	Nephrotoma_flavipalpis|ZFMK-TIS-2009462	0.13677811550152
Ctenophora_festiva	Ctenophora_festiva|ZFMK-TIS-2000697	Nephrotoma_flavipalpis	Nephrotoma_flavipalpis|ZFMK-TIS-2009605	0.13677811550152
Ctenophora_festiva	Ctenophora_festiva|ZFMK-TIS-2000697	Nephrotoma_flavipalpis	Nephrotoma_flavipalpis|ZFMK-TIS-2009624	0.13677811550152
Ctenophora_festiva	Ctenophora_festiva|ZFMK-TIS-2000697	Nephrotoma_flavipalpis	Nephrotoma_flavipalpis|ZFMK-TIS-2010286	0.13677811550152
Ctenophora_festiva	Ctenophora_festiva|ZFMK-TIS-2000697	Nephrotoma_flavipalpis	Nephrotoma_flavipalpis|ZFMK-TIS-2596920	0.13677811550152
Ctenophora_festiva	Ctenophora_festiva|ZFMK-TIS-2000697	Nephrotoma_guestfalica	Nephrotoma_guestfalica|ZFMK-TIS-2009709	0.155015197568389
Ctenophora_festiva	Ctenophora_festiva|ZFMK-TIS-2000697	Nephrotoma_guestfalica	Nephrotoma_guestfalica|ZFMK-TIS-2009967	0.159574468085106
Ctenophora_festiva	Ctenophora_festiva|ZFMK-TIS-2000697	Nephrotoma_guestfalica	Nephrotoma_guestfalica|ZFMK-TIS-2009973	0.155015197568389
Ctenophora_festiva	Ctenophora_festiva|ZFMK-TIS-2000697	Nephrotoma_guestfalica	Nephrotoma_guestfalica|ZFMK-TIS-2010378	0.155015197568389
Ctenophora_festiva	Ctenophora_festiva|ZFMK-TIS-2000697	Nephrotoma_guestfalica	Nephrotoma_guestfalica|ZFMK-TIS-2010386	0.156534954407295
Ctenophora_festiva	Ctenophora_festiva|ZFMK-TIS-2000697	Nephrotoma_lamellata	Nephrotoma_lamellata|ZFMK-TIS-2011064	0.129179331306991
Ctenophora_festiva	Ctenophora_festiva|ZFMK-TIS-2000697	Nephrotoma_lunulicornis	Nephrotoma_lunulicornis|ZFMK-TIS-2009779	0.156534954407295
Ctenophora_festiva	Ctenophora_festiva|ZFMK-TIS-2000697	Nephrotoma_lunulicornis	Nephrotoma_lunulicornis|ZFMK-TIS-2009953	0.156534954407295
Ctenophora_festiva	Ctenophora_festiva|ZFMK-TIS-2000697	Nephrotoma_pratensis	Nephrotoma_pratensis|ZFMK-TIS-2004694	0.123287671232877
Ctenophora_festiva	Ctenophora_festiva|ZFMK-TIS-2000697	Nephrotoma_pratensis	Nephrotoma_pratensis|ZFMK-TIS-2004696	0.124620060790274
Ctenophora_festiva	Ctenophora_festiva|ZFMK-TIS-2000697	Nephrotoma_pratensis	Nephrotoma_pratensis|ZFMK-TIS-2005157	0.124620060790274
Ctenophora_festiva	Ctenophora_festiva|ZFMK-TIS-2000697	Nephrotoma_pratensis	Nephrotoma_pratensis|ZFMK-TIS-2006577	0.126139817629179
Ctenophora_festiva	Ctenophora_festiva|ZFMK-TIS-2000697	Nephrotoma_pratensis	Nephrotoma_pratensis|ZFMK-TIS-2009793	0.126139817629179
Ctenophora_festiva	Ctenophora_festiva|ZFMK-TIS-2000697	Nephrotoma_quadrifaria	Nephrotoma_quadrifaria|GBOL-224106225_BIOUG26553-A02	0.152450090744102
Ctenophora_festiva	Ctenophora_festiva|ZFMK-TIS-2000697	Nephrotoma_quadrifaria	Nephrotoma_quadrifaria|GBOL-224106228_BIOUG26553-A05	0.15625
Ctenophora_festiva	Ctenophora_festiva|ZFMK-TIS-2000697	Nephrotoma_quadrifaria	Nephrotoma_quadrifaria|ZFMK-TIS-2006243	0.145896656534954
Ctenophora_festiva	Ctenophora_festiva|ZFMK-TIS-2000697	Nephrotoma_quadrifaria	Nephrotoma_quadrifaria|ZFMK-TIS-2007729	0.14741641337386
Ctenophora_festiva	Ctenophora_festiva|ZFMK-TIS-2000697	Nephrotoma_quadrifaria	Nephrotoma_quadrifaria|ZFMK-TIS-2007730	0.14741641337386
Ctenophora_festiva	Ctenophora_festiva|ZFMK-TIS-2000697	Nephrotoma_quadrifaria	Nephrotoma_quadrifaria|ZFMK-TIS-2007731	0.14741641337386
Ctenophora_festiva	Ctenophora_festiva|ZFMK-TIS-2000697	Nephrotoma_quadrifaria	Nephrotoma_quadrifaria|ZFMK-TIS-2007732	0.14741641337386
Ctenophora_festiva	Ctenophora_festiva|ZFMK-TIS-2000697	Nephrotoma_quadrifaria	Nephrotoma_quadrifaria|ZFMK-TIS-2007733	0.14741641337386
Ctenophora_festiva	Ctenophora_festiva|ZFMK-TIS-2000697	Nephrotoma_quadrifaria	Nephrotoma_quadrifaria|ZFMK-TIS-2009020	0.145896656534954
Ctenophora_festiva	Ctenophora_festiva|ZFMK-TIS-2000697	Nephrotoma_quadrifaria	Nephrotoma_quadrifaria|ZFMK-TIS-2009076	0.14741641337386
Ctenophora_festiva	Ctenophora_festiva|ZFMK-TIS-2000697	Nephrotoma_quadrifaria	Nephrotoma_quadrifaria|ZFMK-TIS-2009077	0.148936170212766
Ctenophora_festiva	Ctenophora_festiva|ZFMK-TIS-2000697	Nephrotoma_quadrifaria	Nephrotoma_quadrifaria|ZFMK-TIS-2009081	0.148936170212766
Ctenophora_festiva	Ctenophora_festiva|ZFMK-TIS-2000697	Nephrotoma_quadrifaria	Nephrotoma_quadrifaria|ZFMK-TIS-2009102	0.148936170212766
Ctenophora_festiva	Ctenophora_festiva|ZFMK-TIS-2000697	Nephrotoma_quadrifaria	Nephrotoma_quadrifaria|ZFMK-TIS-2009130	0.14741641337386
Ctenophora_festiva	Ctenophora_festiva|ZFMK-TIS-2000697	Nephrotoma_quadrifaria	Nephrotoma_quadrifaria|ZFMK-TIS-2009451	0.14741641337386
Ctenophora_festiva	Ctenophora_festiva|ZFMK-TIS-2000697	Nephrotoma_quadrifaria	Nephrotoma_quadrifaria|ZFMK-TIS-2009452	0.145896656534954
Ctenophora_festiva	Ctenophora_festiva|ZFMK-TIS-2000697	Nephrotoma_quadrifaria	Nephrotoma_quadrifaria|ZFMK-TIS-2009509	0.14741641337386
Ctenophora_festiva	Ctenophora_festiva|ZFMK-TIS-2000697	Nephrotoma_quadrifaria	Nephrotoma_quadrifaria|ZFMK-TIS-2009510	0.14741641337386
Ctenophora_festiva	Ctenophora_festiva|ZFMK-TIS-2000697	Nephrotoma_quadrifaria	Nephrotoma_quadrifaria|ZFMK-TIS-2009683	0.14741641337386
Ctenophora_festiva	Ctenophora_festiva|ZFMK-TIS-2000697	Nephrotoma_quadrifaria	Nephrotoma_quadrifaria|ZFMK-TIS-2009689	0.14741641337386
Ctenophora_festiva	Ctenophora_festiva|ZFMK-TIS-2000697	Nephrotoma_quadrifaria	Nephrotoma_quadrifaria|ZFMK-TIS-2009713	0.14741641337386
Ctenophora_festiva	Ctenophora_festiva|ZFMK-TIS-2000697	Nephrotoma_quadrifaria	Nephrotoma_quadrifaria|ZFMK-TIS-2009714	0.14741641337386
Ctenophora_festiva	Ctenophora_festiva|ZFMK-TIS-2000697	Nephrotoma_quadrifaria	Nephrotoma_quadrifaria|ZFMK-TIS-2009819	0.14741641337386
Ctenophora_festiva	Ctenophora_festiva|ZFMK-TIS-2000697	Nephrotoma_quadrifaria	Nephrotoma_quadrifaria|ZFMK-TIS-2009820	0.14741641337386
Ctenophora_festiva	Ctenophora_festiva|ZFMK-TIS-2000697	Nephrotoma_quadrifaria	Nephrotoma_quadrifaria|ZFMK-TIS-2009821	0.14741641337386
Ctenophora_festiva	Ctenophora_festiva|ZFMK-TIS-2000697	Nephrotoma_quadrifaria	Nephrotoma_quadrifaria|ZFMK-TIS-2010076	0.145896656534954
Ctenophora_festiva	Ctenophora_festiva|ZFMK-TIS-2000697	Nephrotoma_quadrifaria	Nephrotoma_quadrifaria|ZFMK-TIS-2010383	0.14741641337386
Ctenophora_festiva	Ctenophora_festiva|ZFMK-TIS-2000697	Nephrotoma_quadrifaria	Nephrotoma_quadrifaria|ZFMK-TIS-2010384	0.14741641337386
Ctenophora_festiva	Ctenophora_festiva|ZFMK-TIS-2000697	Nephrotoma_quadrifaria	Nephrotoma_quadrifaria|ZFMK-TIS-2552217	0.14741641337386
Ctenophora_festiva	Ctenophora_festiva|ZFMK-TIS-2000697	Nephrotoma_quadrifaria	Nephrotoma_quadrifaria|ZFMK-TIS-2573616	0.14741641337386
Ctenophora_festiva	Ctenophora_festiva|ZFMK-TIS-2000697	Nephrotoma_quadrifaria	Nephrotoma_quadrifaria|ZFMK-TIS-2587099	0.14741641337386
Ctenophora_festiva	Ctenophora_festiva|ZFMK-TIS-2000697	Nephrotoma_quadrifaria	Nephrotoma_quadrifaria|ZFMK-TIS-2628881	0.147640791476408
Ctenophora_festiva	Ctenophora_festiva|ZFMK-TIS-2000697	Nephrotoma_quadrifaria	Nephrotoma_quadrifaria|ZFMK-TIS-2628893	0.14741641337386
Ctenophora_festiva	Ctenophora_festiva|ZFMK-TIS-2000697	Nephrotoma_quadristriata	Nephrotoma_quadristriata|ZFMK-TIS-2004080	0.139817629179331
Ctenophora_festiva	Ctenophora_festiva|ZFMK-TIS-2000697	Nephrotoma_quadristriata	Nephrotoma_quadristriata|ZFMK-TIS-2004082	0.141337386018237
Ctenophora_festiva	Ctenophora_festiva|ZFMK-TIS-2000697	Nephrotoma_scalaris	Nephrotoma_scalaris|ZFMK-TIS-2004084	0.123100303951368
Ctenophora_festiva	Ctenophora_festiva|ZFMK-TIS-2000697	Nephrotoma_scalaris	Nephrotoma_scalaris|ZFMK-TIS-2004086	0.124620060790274
Ctenophora_festiva	Ctenophora_festiva|ZFMK-TIS-2000697	Nephrotoma_scalaris	Nephrotoma_scalaris|ZFMK-TIS-2005117	0.123100303951368
Ctenophora_festiva	Ctenophora_festiva|ZFMK-TIS-2000697	Nephrotoma_scalaris	Nephrotoma_scalaris|ZFMK-TIS-2005119	0.123100303951368
Ctenophora_festiva	Ctenophora_festiva|ZFMK-TIS-2000697	Nephrotoma_scalaris	Nephrotoma_scalaris|ZFMK-TIS-2005165	0.123100303951368
Ctenophora_festiva	Ctenophora_festiva|ZFMK-TIS-2000697	Nephrotoma_scalaris	Nephrotoma_scalaris|ZFMK-TIS-2005167	0.123100303951368
Ctenophora_festiva	Ctenophora_festiva|ZFMK-TIS-2000697	Nephrotoma_scalaris	Nephrotoma_scalaris|ZFMK-TIS-2005169	0.123100303951368
Ctenophora_festiva	Ctenophora_festiva|ZFMK-TIS-2000697	Nephrotoma_scalaris	Nephrotoma_scalaris|ZFMK-TIS-2589179	0.124620060790274
Ctenophora_festiva	Ctenophora_festiva|ZFMK-TIS-2000697	Nephrotoma_scalaris	Nephrotoma_scalaris|ZFMK-TIS-2589181	0.121580547112462
Ctenophora_festiva	Ctenophora_festiva|ZFMK-TIS-2000697	Nephrotoma_scurra	Nephrotoma_scurra|GBOL-224106229_BIOUG26553-A06	0.163963963963964
Ctenophora_festiva	Ctenophora_festiva|ZFMK-TIS-2000697	Nephrotoma_scurra	Nephrotoma_scurra|ZFMK-TIS-2004083	0.151975683890578
Ctenophora_festiva	Ctenophora_festiva|ZFMK-TIS-2000697	Nephrotoma_scurra	Nephrotoma_scurra|ZFMK-TIS-2004085	0.147640791476408
Ctenophora_festiva	Ctenophora_festiva|ZFMK-TIS-2000697	Nephrotoma_scurra	Nephrotoma_scurra|ZFMK-TIS-2004087	0.148936170212766
Ctenophora_festiva	Ctenophora_festiva|ZFMK-TIS-2000697	Nephrotoma_scurra	Nephrotoma_scurra|ZFMK-TIS-2005104	0.156534954407295
Ctenophora_festiva	Ctenophora_festiva|ZFMK-TIS-2000697	Nephrotoma_scurra	Nephrotoma_scurra|ZFMK-TIS-2005106	0.158054711246201
Ctenophora_festiva	Ctenophora_festiva|ZFMK-TIS-2000697	Nephrotoma_scurra	Nephrotoma_scurra|ZFMK-TIS-2005108	0.14741641337386
Ctenophora_festiva	Ctenophora_festiva|ZFMK-TIS-2000697	Nephrotoma_scurra	Nephrotoma_scurra|ZFMK-TIS-2005110	0.14741641337386
Ctenophora_festiva	Ctenophora_festiva|ZFMK-TIS-2000697	Nephrotoma_scurra	Nephrotoma_scurra|ZFMK-TIS-2005112	0.150455927051672
Ctenophora_festiva	Ctenophora_festiva|ZFMK-TIS-2000697	Nephrotoma_scurra	Nephrotoma_scurra|ZFMK-TIS-2005114	0.14741641337386
Ctenophora_festiva	Ctenophora_festiva|ZFMK-TIS-2000697	Nephrotoma_scurra	Nephrotoma_scurra|ZFMK-TIS-2005140	0.151975683890578
Ctenophora_festiva	Ctenophora_festiva|ZFMK-TIS-2000697	Nephrotoma_scurra	Nephrotoma_scurra|ZFMK-TIS-2005142	0.151975683890578
Ctenophora_festiva	Ctenophora_festiva|ZFMK-TIS-2000697	Nephrotoma_scurra	Nephrotoma_scurra|ZFMK-TIS-2005144	0.14741641337386
Ctenophora_festiva	Ctenophora_festiva|ZFMK-TIS-2000697	Nephrotoma_scurra	Nephrotoma_scurra|ZFMK-TIS-2005146	0.151975683890578
Ctenophora_festiva	Ctenophora_festiva|ZFMK-TIS-2000697	Nephrotoma_scurra	Nephrotoma_scurra|ZFMK-TIS-2006607	0.148936170212766
Ctenophora_festiva	Ctenophora_festiva|ZFMK-TIS-2000697	Nephrotoma_scurra	Nephrotoma_scurra|ZFMK-TIS-2006609	0.156773211567732
Ctenophora_festiva	Ctenophora_festiva|ZFMK-TIS-2000697	Nephrotoma_scurra	Nephrotoma_scurra|ZFMK-TIS-2006613	0.151975683890578
Ctenophora_festiva	Ctenophora_festiva|ZFMK-TIS-2000697	Nephrotoma_scurra	Nephrotoma_scurra|ZFMK-TIS-2006615	0.147865853658537
Ctenophora_festiva	Ctenophora_festiva|ZFMK-TIS-2000697	Nephrotoma_scurra	Nephrotoma_scurra|ZFMK-TIS-2009608	0.14741641337386
Ctenophora_festiva	Ctenophora_festiva|ZFMK-TIS-2000697	Nephrotoma_scurra	Nephrotoma_scurra|ZFMK-TIS-2009609	0.14741641337386
Ctenophora_festiva	Ctenophora_festiva|ZFMK-TIS-2000697	Nephrotoma_scurra	Nephrotoma_scurra|ZFMK-TIS-2009902	0.153495440729483
Ctenophora_festiva	Ctenophora_festiva|ZFMK-TIS-2000697	Nephrotoma_scurra	Nephrotoma_scurra|ZFMK-TIS-2009903	0.14741641337386
Ctenophora_festiva	Ctenophora_festiva|ZFMK-TIS-2000697	Nephrotoma_scurra	Nephrotoma_scurra|ZFMK-TIS-2582918	0.150684931506849
Ctenophora_festiva	Ctenophora_festiva|ZFMK-TIS-2000697	Nephrotoma_scurra	Nephrotoma_scurra|ZFMK-TIS-2597169	0.14741641337386
Ctenophora_festiva	Ctenophora_festiva|ZFMK-TIS-2000697	Nephrotoma_scurra	Nephrotoma_scurra|ZFMK-TIS-2597171	0.150455927051672
Ctenophora_festiva	Ctenophora_festiva|ZFMK-TIS-2000697	Nephrotoma_scurra	Nephrotoma_scurra|ZFMK-TIS-2604945	0.159574468085106
Ctenophora_festiva	Ctenophora_festiva|ZFMK-TIS-2000697	Nephrotoma_submaculosa	Nephrotoma_submaculosa|ZFMK-TIS-2004690	0.139817629179331
Ctenophora_festiva	Ctenophora_festiva|ZFMK-TIS-2000697	Nephrotoma_submaculosa	Nephrotoma_submaculosa|ZFMK-TIS-2009252	0.139817629179331
Ctenophora_festiva	Ctenophora_festiva|ZFMK-TIS-2000697	Nephrotoma_submaculosa	Nephrotoma_submaculosa|ZFMK-TIS-2009348	0.141337386018237
Ctenophora_festiva	Ctenophora_festiva|ZFMK-TIS-2000697	Nephrotoma_submaculosa	Nephrotoma_submaculosa|ZFMK-TIS-2009706	0.141337386018237
Ctenophora_festiva	Ctenophora_festiva|ZFMK-TIS-2000697	Nephrotoma_submaculosa	Nephrotoma_submaculosa|ZFMK-TIS-2010007	0.139817629179331
Ctenophora_festiva	Ctenophora_festiva|ZFMK-TIS-2000697	Nephrotoma_submaculosa	Nephrotoma_submaculosa|ZFMK-TIS-2010142	0.139817629179331
Ctenophora_festiva	Ctenophora_festiva|ZFMK-TIS-2000697	Nephrotoma_submaculosa	Nephrotoma_submaculosa|ZFMK-TIS-2582934	0.138297872340426
Ctenophora_festiva	Ctenophora_festiva|ZFMK-TIS-2000697	Nephrotoma_submaculosa	Nephrotoma_submaculosa|ZFMK-TIS-2628725	0.139817629179331
Ctenophora_festiva	Ctenophora_festiva|ZFMK-TIS-2000697	Nephrotoma_submaculosa	Nephrotoma_submaculosa|ZFMK-TIS-2628726	0.139817629179331
Ctenophora_festiva	Ctenophora_festiva|ZFMK-TIS-2000697	Nephrotoma_submaculosa	Nephrotoma_submaculosa|ZFMK-TIS-2628782	0.139817629179331
Ctenophora_festiva	Ctenophora_festiva|ZFMK-TIS-2000697	Nephrotoma_submaculosa	Nephrotoma_submaculosa|ZFMK-TIS-2628783	0.139817629179331
Ctenophora_festiva	Ctenophora_festiva|ZFMK-TIS-2000697	Nephrotoma_submaculosa	Nephrotoma_submaculosa|ZFMK-TIS-2628864	0.141337386018237
Ctenophora_festiva	Ctenophora_festiva|ZFMK-TIS-2000697	Nigrotipula_nigra	Nigrotipula_nigra|GBOL-224106231_BIOUG26553-A08	0.125886524822695
Ctenophora_festiva	Ctenophora_festiva|ZFMK-TIS-2000697	Nigrotipula_nigra	Nigrotipula_nigra|ZFMK-TIS-2005163	0.130699088145897
Ctenophora_festiva	Ctenophora_festiva|ZFMK-TIS-2000697	Nigrotipula_nigra	Nigrotipula_nigra|ZFMK-TIS-2006563	0.127659574468085
Ctenophora_festiva	Ctenophora_festiva|ZFMK-TIS-2000697	Nigrotipula_nigra	Nigrotipula_nigra|ZFMK-TIS-2009502	0.127659574468085
Ctenophora_festiva	Ctenophora_festiva|ZFMK-TIS-2000697	Nigrotipula_nigra	Nigrotipula_nigra|ZFMK-TIS-2009632	0.127659574468085
Ctenophora_festiva	Ctenophora_festiva|ZFMK-TIS-2000697	Nigrotipula_nigra	Nigrotipula_nigra|ZFMK-TIS-2009947	0.129179331306991
Ctenophora_festiva	Ctenophora_festiva|ZFMK-TIS-2000697	Nigrotipula_nigra	Nigrotipula_nigra|ZFMK-TIS-2009948	0.126139817629179
Ctenophora_festiva	Ctenophora_festiva|ZFMK-TIS-2000697	Nigrotipula_nigra	Nigrotipula_nigra|ZFMK-TIS-2589177	0.129179331306991
Ctenophora_festiva	Ctenophora_festiva|ZFMK-TIS-2000697	Prionocera_pubescens	Prionocera_pubescens|ZFMK-TIS-2009575	0.113981762917933
Ctenophora_festiva	Ctenophora_festiva|ZFMK-TIS-2000697	Prionocera_subserricornis	Prionocera_subserricornis|ZFMK-TIS-2009136	0.113981762917933
Ctenophora_festiva	Ctenophora_festiva|ZFMK-TIS-2000697	Prionocera_subserricornis	Prionocera_subserricornis|ZFMK-TIS-2009568	0.115501519756839
Ctenophora_festiva	Ctenophora_festiva|ZFMK-TIS-2000697	Prionocera_turcica	Prionocera_turcica|ZFMK-TIS-2009119	0.117021276595745
Ctenophora_festiva	Ctenophora_festiva|ZFMK-TIS-2000697	Prionocera_turcica	Prionocera_turcica|ZFMK-TIS-2009120	0.117021276595745
Ctenophora_festiva	Ctenophora_festiva|ZFMK-TIS-2000697	Tanyptera_atrata	Tanyptera_atrata|GBOL-224105595_BIOUG26416-A01	0.0846023688663283
Ctenophora_festiva	Ctenophora_festiva|ZFMK-TIS-2000697	Tanyptera_atrata	Tanyptera_atrata|ZFMK-TIS-2000686	0.088145896656535
Ctenophora_festiva	Ctenophora_festiva|ZFMK-TIS-2000697	Tanyptera_atrata	Tanyptera_atrata|ZFMK-TIS-2001056	0.0911854103343465
Ctenophora_festiva	Ctenophora_festiva|ZFMK-TIS-2000697	Tanyptera_atrata	Tanyptera_atrata|ZFMK-TIS-2001064	0.0896656534954407
Ctenophora_festiva	Ctenophora_festiva|ZFMK-TIS-2000697	Tanyptera_atrata	Tanyptera_atrata|ZFMK-TIS-2001065	0.0896656534954407
Ctenophora_festiva	Ctenophora_festiva|ZFMK-TIS-2000697	Tanyptera_atrata	Tanyptera_atrata|ZFMK-TIS-2001066	0.0896656534954407
Ctenophora_festiva	Ctenophora_festiva|ZFMK-TIS-2000697	Tanyptera_atrata	Tanyptera_atrata|ZFMK-TIS-2001067	0.0911854103343465
Ctenophora_festiva	Ctenophora_festiva|ZFMK-TIS-2000697	Tanyptera_atrata	Tanyptera_atrata|ZFMK-TIS-2001452	0.0896656534954407
Ctenophora_festiva	Ctenophora_festiva|ZFMK-TIS-2000697	Tanyptera_atrata	Tanyptera_atrata|ZFMK-TIS-2001455	0.0896656534954407
Ctenophora_festiva	Ctenophora_festiva|ZFMK-TIS-2000697	Tanyptera_atrata	Tanyptera_atrata|ZFMK-TIS-2004106	0.088145896656535
Ctenophora_festiva	Ctenophora_festiva|ZFMK-TIS-2000697	Tanyptera_atrata	Tanyptera_atrata|ZFMK-TIS-2004107	0.0896656534954407
Ctenophora_festiva	Ctenophora_festiva|ZFMK-TIS-2000697	Tanyptera_atrata	Tanyptera_atrata|ZFMK-TIS-2004109	0.088145896656535
Ctenophora_festiva	Ctenophora_festiva|ZFMK-TIS-2000697	Tanyptera_atrata	Tanyptera_atrata|ZFMK-TIS-2004111	0.0896656534954407
Ctenophora_festiva	Ctenophora_festiva|ZFMK-TIS-2000697	Tanyptera_atrata	Tanyptera_atrata|ZFMK-TIS-2004113	0.0896656534954407
Ctenophora_festiva	Ctenophora_festiva|ZFMK-TIS-2000697	Tanyptera_atrata	Tanyptera_atrata|ZFMK-TIS-2004115	0.088145896656535
Ctenophora_festiva	Ctenophora_festiva|ZFMK-TIS-2000697	Tanyptera_atrata	Tanyptera_atrata|ZFMK-TIS-2004613	0.088145896656535
Ctenophora_festiva	Ctenophora_festiva|ZFMK-TIS-2000697	Tanyptera_atrata	Tanyptera_atrata|ZFMK-TIS-2008964	0.088145896656535
Ctenophora_festiva	Ctenophora_festiva|ZFMK-TIS-2000697	Tanyptera_atrata	Tanyptera_atrata|ZFMK-TIS-2008966	0.0896656534954407
Ctenophora_festiva	Ctenophora_festiva|ZFMK-TIS-2000697	Tanyptera_atrata	Tanyptera_atrata|ZFMK-TIS-2009103	0.088145896656535
Ctenophora_festiva	Ctenophora_festiva|ZFMK-TIS-2000697	Tanyptera_atrata	Tanyptera_atrata|ZFMK-TIS-2009143	0.088145896656535
Ctenophora_festiva	Ctenophora_festiva|ZFMK-TIS-2000697	Tanyptera_atrata	Tanyptera_atrata|ZFMK-TIS-2009181	0.088145896656535
Ctenophora_festiva	Ctenophora_festiva|ZFMK-TIS-2000697	Tanyptera_atrata	Tanyptera_atrata|ZFMK-TIS-2009182	0.0896656534954407
Ctenophora_festiva	Ctenophora_festiva|ZFMK-TIS-2000697	Tanyptera_atrata	Tanyptera_atrata|ZFMK-TIS-2009284	0.0896656534954407
Ctenophora_festiva	Ctenophora_festiva|ZFMK-TIS-2000697	Tanyptera_atrata	Tanyptera_atrata|ZFMK-TIS-2009285	0.0882800608828006
Ctenophora_festiva	Ctenophora_festiva|ZFMK-TIS-2000697	Tanyptera_atrata	Tanyptera_atrata|ZFMK-TIS-2009380	0.088145896656535
Ctenophora_festiva	Ctenophora_festiva|ZFMK-TIS-2000697	Tanyptera_atrata	Tanyptera_atrata|ZFMK-TIS-2009775	0.0896656534954407
Ctenophora_festiva	Ctenophora_festiva|ZFMK-TIS-2000697	Tanyptera_atrata	Tanyptera_atrata|ZFMK-TIS-2009776	0.088145896656535
Ctenophora_festiva	Ctenophora_festiva|ZFMK-TIS-2000697	Tanyptera_nigricornis	Tanyptera_nigricornis|GBOL-224105785_BIOUG26418-A01	0.100340136054422
Ctenophora_festiva	Ctenophora_festiva|ZFMK-TIS-2000697	Tanyptera_nigricornis	Tanyptera_nigricornis|ZFMK-TIS-2000684	0.100303951367781
Ctenophora_festiva	Ctenophora_festiva|ZFMK-TIS-2000697	Tanyptera_nigricornis	Tanyptera_nigricornis|ZFMK-TIS-2000689	0.0987841945288754
Ctenophora_festiva	Ctenophora_festiva|ZFMK-TIS-2000697	Tanyptera_nigricornis	Tanyptera_nigricornis|ZFMK-TIS-2008965	0.101823708206687
Ctenophora_festiva	Ctenophora_festiva|ZFMK-TIS-2000697	Tanyptera_nigricornis	Tanyptera_nigricornis|ZFMK-TIS-2009018	0.0987841945288754
Ctenophora_festiva	Ctenophora_festiva|ZFMK-TIS-2000697	Tanyptera_nigricornis	Tanyptera_nigricornis|ZFMK-TIS-2009121	0.102760736196319
Ctenophora_festiva	Ctenophora_festiva|ZFMK-TIS-2000697	Tanyptera_nigricornis	Tanyptera_nigricornis|ZFMK-TIS-2009256	0.0972644376899696
Ctenophora_festiva	Ctenophora_festiva|ZFMK-TIS-2000697	Tipula_alpina	Tipula_alpina|ZFMK-TIS-2010004	0.123100303951368
Ctenophora_festiva	Ctenophora_festiva|ZFMK-TIS-2000697	Tipula_alpina	Tipula_alpina|ZFMK-TIS-2010130	0.123100303951368
Ctenophora_festiva	Ctenophora_festiva|ZFMK-TIS-2000697	Tipula_alpina	Tipula_alpina|ZFMK-TIS-2010663	0.123100303951368
Ctenophora_festiva	Ctenophora_festiva|ZFMK-TIS-2000697	Tipula_cava	Tipula_cava|GBOL-224013025_BIOUG22309-B01	0.141337386018237
Ctenophora_festiva	Ctenophora_festiva|ZFMK-TIS-2000697	Tipula_cava	Tipula_cava|GBOL-224013031_BIOUG22309-B07	0.138297872340426
Ctenophora_festiva	Ctenophora_festiva|ZFMK-TIS-2000697	Tipula_cava	Tipula_cava|ZFMK-TIS-2009402	0.139817629179331
Ctenophora_festiva	Ctenophora_festiva|ZFMK-TIS-2000697	Tipula_cava	Tipula_cava|ZFMK-TIS-2009403	0.138297872340426
Ctenophora_festiva	Ctenophora_festiva|ZFMK-TIS-2000697	Tipula_cava	Tipula_cava|ZFMK-TIS-2010335	0.138297872340426
Ctenophora_festiva	Ctenophora_festiva|ZFMK-TIS-2000697	Tipula_cava	Tipula_cava|ZFMK-TIS-2010678	0.138297872340426
Ctenophora_festiva	Ctenophora_festiva|ZFMK-TIS-2000697	Tipula_confusa	Tipula_confusa|ZFMK-TIS-2005113	0.11854103343465
Ctenophora_festiva	Ctenophora_festiva|ZFMK-TIS-2000697	Tipula_confusa	Tipula_confusa|ZFMK-TIS-2009105	0.11854103343465
Ctenophora_festiva	Ctenophora_festiva|ZFMK-TIS-2000697	Tipula_confusa	Tipula_confusa|ZFMK-TIS-2009106	0.11854103343465
Ctenophora_festiva	Ctenophora_festiva|ZFMK-TIS-2000697	Tipula_confusa	Tipula_confusa|ZFMK-TIS-2009406	0.11854103343465
Ctenophora_festiva	Ctenophora_festiva|ZFMK-TIS-2000697	Tipula_confusa	Tipula_confusa|ZFMK-TIS-2009407	0.120060790273556
Ctenophora_festiva	Ctenophora_festiva|ZFMK-TIS-2000697	Tipula_confusa	Tipula_confusa|ZFMK-TIS-2011124	0.11854103343465
Ctenophora_festiva	Ctenophora_festiva|ZFMK-TIS-2000697	Tipula_confusa	Tipula_confusa|ZFMK-TIS-2011127	0.11854103343465
Ctenophora_festiva	Ctenophora_festiva|ZFMK-TIS-2000697	Tipula_confusa	Tipula_confusa|ZFMK-TIS-2011129	0.120060790273556
Ctenophora_festiva	Ctenophora_festiva|ZFMK-TIS-2000697	Tipula_confusa	Tipula_confusa|ZFMK-TIS-2011130	0.11854103343465
Ctenophora_festiva	Ctenophora_festiva|ZFMK-TIS-2000697	Tipula_confusa	Tipula_confusa|ZFMK-TIS-2543341	0.120060790273556
Ctenophora_festiva	Ctenophora_festiva|ZFMK-TIS-2000697	Tipula_confusa	Tipula_confusa|ZFMK-TIS-2628696	0.11854103343465
Ctenophora_festiva	Ctenophora_festiva|ZFMK-TIS-2000697	Tipula_confusa	Tipula_confusa|ZFMK-TIS-2628697	0.11854103343465
Ctenophora_festiva	Ctenophora_festiva|ZFMK-TIS-2000697	Tipula_confusa	Tipula_confusa|ZFMK-TIS-2628698	0.11854103343465
Ctenophora_festiva	Ctenophora_festiva|ZFMK-TIS-2000697	Tipula_confusa	Tipula_confusa|ZFMK-TIS-2628699	0.11854103343465
Ctenophora_festiva	Ctenophora_festiva|ZFMK-TIS-2000697	Tipula_couckei	Tipula_couckei|ZFMK-TIS-2005465	0.10790273556231
Ctenophora_festiva	Ctenophora_festiva|ZFMK-TIS-2000697	Tipula_couckei	Tipula_couckei|ZFMK-TIS-2009501	0.106382978723404
Ctenophora_festiva	Ctenophora_festiva|ZFMK-TIS-2000697	Tipula_couckei	Tipula_couckei|ZFMK-TIS-2009756	0.106382978723404
Ctenophora_festiva	Ctenophora_festiva|ZFMK-TIS-2000697	Tipula_couckei	Tipula_couckei|ZFMK-TIS-2009769	0.106382978723404
Ctenophora_festiva	Ctenophora_festiva|ZFMK-TIS-2000697	Tipula_couckei	Tipula_couckei|ZFMK-TIS-2009770	0.106382978723404
Ctenophora_festiva	Ctenophora_festiva|ZFMK-TIS-2000697	Tipula_couckei	Tipula_couckei|ZFMK-TIS-2009771	0.106382978723404
Ctenophora_festiva	Ctenophora_festiva|ZFMK-TIS-2000697	Tipula_couckei	Tipula_couckei|ZFMK-TIS-2009790	0.106382978723404
Ctenophora_festiva	Ctenophora_festiva|ZFMK-TIS-2000697	Tipula_couckei	Tipula_couckei|ZFMK-TIS-2009809	0.10790273556231
Ctenophora_festiva	Ctenophora_festiva|ZFMK-TIS-2000697	Tipula_couckei	Tipula_couckei|ZFMK-TIS-2009829	0.106382978723404
Ctenophora_festiva	Ctenophora_festiva|ZFMK-TIS-2000697	Tipula_couckei	Tipula_couckei|ZFMK-TIS-2010397	0.106382978723404
Ctenophora_festiva	Ctenophora_festiva|ZFMK-TIS-2000697	Tipula_couckei	Tipula_couckei|ZFMK-TIS-2010748	0.106382978723404
Ctenophora_festiva	Ctenophora_festiva|ZFMK-TIS-2000697	Tipula_couckei	Tipula_couckei|ZFMK-TIS-2010779	0.106382978723404
Ctenophora_festiva	Ctenophora_festiva|ZFMK-TIS-2000697	Tipula_couckei	Tipula_couckei|ZFMK-TIS-2010780	0.106382978723404
Ctenophora_festiva	Ctenophora_festiva|ZFMK-TIS-2000697	Tipula_couckei	Tipula_couckei|ZFMK-TIS-2010781	0.106382978723404
Ctenophora_festiva	Ctenophora_festiva|ZFMK-TIS-2000697	Tipula_couckei	Tipula_couckei|ZFMK-TIS-2010796	0.106382978723404
Ctenophora_festiva	Ctenophora_festiva|ZFMK-TIS-2000697	Tipula_couckei	Tipula_couckei|ZFMK-TIS-2010953	0.106382978723404
Ctenophora_festiva	Ctenophora_festiva|ZFMK-TIS-2000697	Tipula_couckei	Tipula_couckei|ZFMK-TIS-2010954	0.106382978723404
Ctenophora_festiva	Ctenophora_festiva|ZFMK-TIS-2000697	Tipula_couckei	Tipula_couckei|ZFMK-TIS-2010955	0.106382978723404
Ctenophora_festiva	Ctenophora_festiva|ZFMK-TIS-2000697	Tipula_couckei	Tipula_couckei|ZFMK-TIS-2010956	0.106382978723404
Ctenophora_festiva	Ctenophora_festiva|ZFMK-TIS-2000697	Tipula_couckei	Tipula_couckei|ZFMK-TIS-2010957	0.106382978723404
Ctenophora_festiva	Ctenophora_festiva|ZFMK-TIS-2000697	Tipula_couckei	Tipula_couckei|ZFMK-TIS-2010958	0.106382978723404
Ctenophora_festiva	Ctenophora_festiva|ZFMK-TIS-2000697	Tipula_couckei	Tipula_couckei|ZFMK-TIS-2010959	0.106382978723404
Ctenophora_festiva	Ctenophora_festiva|ZFMK-TIS-2000697	Tipula_couckei	Tipula_couckei|ZFMK-TIS-2010960	0.106382978723404
Ctenophora_festiva	Ctenophora_festiva|ZFMK-TIS-2000697	Tipula_couckei	Tipula_couckei|ZFMK-TIS-2010961	0.106382978723404
Ctenophora_festiva	Ctenophora_festiva|ZFMK-TIS-2000697	Tipula_couckei	Tipula_couckei|ZFMK-TIS-2010962	0.106382978723404
Ctenophora_festiva	Ctenophora_festiva|ZFMK-TIS-2000697	Tipula_couckei	Tipula_couckei|ZFMK-TIS-2010963	0.106382978723404
Ctenophora_festiva	Ctenophora_festiva|ZFMK-TIS-2000697	Tipula_couckei	Tipula_couckei|ZFMK-TIS-2010964	0.106382978723404
Ctenophora_festiva	Ctenophora_festiva|ZFMK-TIS-2000697	Tipula_couckei	Tipula_couckei|ZFMK-TIS-2010965	0.106382978723404
Ctenophora_festiva	Ctenophora_festiva|ZFMK-TIS-2000697	Tipula_couckei	Tipula_couckei|ZFMK-TIS-2010966	0.106382978723404
Ctenophora_festiva	Ctenophora_festiva|ZFMK-TIS-2000697	Tipula_couckei	Tipula_couckei|ZFMK-TIS-2010967	0.106382978723404
Ctenophora_festiva	Ctenophora_festiva|ZFMK-TIS-2000697	Tipula_couckei	Tipula_couckei|ZFMK-TIS-2010990	0.106382978723404
Ctenophora_festiva	Ctenophora_festiva|ZFMK-TIS-2000697	Tipula_fascipennis	Tipula_fascipennis|GBOL-34097	0.120060790273556
Ctenophora_festiva	Ctenophora_festiva|ZFMK-TIS-2000697	Tipula_fascipennis	Tipula_fascipennis|ZFMK-TIS-2000677	0.117021276595745
Ctenophora_festiva	Ctenophora_festiva|ZFMK-TIS-2000697	Tipula_fascipennis	Tipula_fascipennis|ZFMK-TIS-2001046	0.117199391171994
Ctenophora_festiva	Ctenophora_festiva|ZFMK-TIS-2000697	Tipula_fascipennis	Tipula_fascipennis|ZFMK-TIS-2001048	0.117021276595745
Ctenophora_festiva	Ctenophora_festiva|ZFMK-TIS-2000697	Tipula_fascipennis	Tipula_fascipennis|ZFMK-TIS-2001049	0.117021276595745
Ctenophora_festiva	Ctenophora_festiva|ZFMK-TIS-2000697	Tipula_fascipennis	Tipula_fascipennis|ZFMK-TIS-2001050	0.117199391171994
Ctenophora_festiva	Ctenophora_festiva|ZFMK-TIS-2000697	Tipula_fascipennis	Tipula_fascipennis|ZFMK-TIS-2004112	0.11854103343465
Ctenophora_festiva	Ctenophora_festiva|ZFMK-TIS-2000697	Tipula_fascipennis	Tipula_fascipennis|ZFMK-TIS-2004664	0.11854103343465
Ctenophora_festiva	Ctenophora_festiva|ZFMK-TIS-2000697	Tipula_fascipennis	Tipula_fascipennis|ZFMK-TIS-2004667	0.11854103343465
Ctenophora_festiva	Ctenophora_festiva|ZFMK-TIS-2000697	Tipula_fascipennis	Tipula_fascipennis|ZFMK-TIS-2004670	0.11854103343465
Ctenophora_festiva	Ctenophora_festiva|ZFMK-TIS-2000697	Tipula_fascipennis	Tipula_fascipennis|ZFMK-TIS-2004673	0.115501519756839
Ctenophora_festiva	Ctenophora_festiva|ZFMK-TIS-2000697	Tipula_fascipennis	Tipula_fascipennis|ZFMK-TIS-2004676	0.11854103343465
Ctenophora_festiva	Ctenophora_festiva|ZFMK-TIS-2000697	Tipula_fascipennis	Tipula_fascipennis|ZFMK-TIS-2005099	0.11854103343465
Ctenophora_festiva	Ctenophora_festiva|ZFMK-TIS-2000697	Tipula_fascipennis	Tipula_fascipennis|ZFMK-TIS-2005101	0.11854103343465
Ctenophora_festiva	Ctenophora_festiva|ZFMK-TIS-2000697	Tipula_fascipennis	Tipula_fascipennis|ZFMK-TIS-2005116	0.117021276595745
Ctenophora_festiva	Ctenophora_festiva|ZFMK-TIS-2000697	Tipula_fascipennis	Tipula_fascipennis|ZFMK-TIS-2005178	0.11854103343465
Ctenophora_festiva	Ctenophora_festiva|ZFMK-TIS-2000697	Tipula_fascipennis	Tipula_fascipennis|ZFMK-TIS-2006236	0.11854103343465
Ctenophora_festiva	Ctenophora_festiva|ZFMK-TIS-2000697	Tipula_fascipennis	Tipula_fascipennis|ZFMK-TIS-2006237	0.11854103343465
Ctenophora_festiva	Ctenophora_festiva|ZFMK-TIS-2000697	Tipula_fascipennis	Tipula_fascipennis|ZFMK-TIS-2006239	0.117021276595745
Ctenophora_festiva	Ctenophora_festiva|ZFMK-TIS-2000697	Tipula_fascipennis	Tipula_fascipennis|ZFMK-TIS-2007593	0.11854103343465
Ctenophora_festiva	Ctenophora_festiva|ZFMK-TIS-2000697	Tipula_fascipennis	Tipula_fascipennis|ZFMK-TIS-2007738	0.117021276595745
Ctenophora_festiva	Ctenophora_festiva|ZFMK-TIS-2000697	Tipula_fascipennis	Tipula_fascipennis|ZFMK-TIS-2009500	0.115501519756839
Ctenophora_festiva	Ctenophora_festiva|ZFMK-TIS-2000697	Tipula_fascipennis	Tipula_fascipennis|ZFMK-TIS-2009503	0.117021276595745
Ctenophora_festiva	Ctenophora_festiva|ZFMK-TIS-2000697	Tipula_fascipennis	Tipula_fascipennis|ZFMK-TIS-2009635	0.11854103343465
Ctenophora_festiva	Ctenophora_festiva|ZFMK-TIS-2000697	Tipula_fascipennis	Tipula_fascipennis|ZFMK-TIS-2010191	0.117021276595745
Ctenophora_festiva	Ctenophora_festiva|ZFMK-TIS-2000697	Tipula_fascipennis	Tipula_fascipennis|ZFMK-TIS-2010399	0.117021276595745
Ctenophora_festiva	Ctenophora_festiva|ZFMK-TIS-2000697	Tipula_fascipennis	Tipula_fascipennis|ZFMK-TIS-2010602	0.11854103343465
Ctenophora_festiva	Ctenophora_festiva|ZFMK-TIS-2000697	Tipula_fascipennis	Tipula_fascipennis|ZFMK-TIS-2555507	0.11854103343465
Ctenophora_festiva	Ctenophora_festiva|ZFMK-TIS-2000697	Tipula_fascipennis	Tipula_fascipennis|ZFMK-TIS-2562788	0.11854103343465
Ctenophora_festiva	Ctenophora_festiva|ZFMK-TIS-2000697	Tipula_fascipennis	Tipula_fascipennis|ZFMK-TIS-2582865	0.11854103343465
Ctenophora_festiva	Ctenophora_festiva|ZFMK-TIS-2000697	Tipula_fascipennis	Tipula_fascipennis|ZFMK-TIS-2582867	0.117021276595745
Ctenophora_festiva	Ctenophora_festiva|ZFMK-TIS-2000697	Tipula_fascipennis	Tipula_fascipennis|ZFMK-TIS-2582869	0.115501519756839
Ctenophora_festiva	Ctenophora_festiva|ZFMK-TIS-2000697	Tipula_fascipennis	Tipula_fascipennis|ZFMK-TIS-2582873	0.117021276595745
Ctenophora_festiva	Ctenophora_festiva|ZFMK-TIS-2000697	Tipula_fascipennis	Tipula_fascipennis|ZFMK-TIS-2582875	0.11854103343465
Ctenophora_festiva	Ctenophora_festiva|ZFMK-TIS-2000697	Tipula_fascipennis	Tipula_fascipennis|ZFMK-TIS-2582877	0.11854103343465
Ctenophora_festiva	Ctenophora_festiva|ZFMK-TIS-2000697	Tipula_fascipennis	Tipula_fascipennis|ZFMK-TIS-2591771	0.117021276595745
Ctenophora_festiva	Ctenophora_festiva|ZFMK-TIS-2000697	Tipula_fascipennis	Tipula_fascipennis|ZFMK-TIS-2591773	0.117021276595745
Ctenophora_festiva	Ctenophora_festiva|ZFMK-TIS-2000697	Tipula_fascipennis	Tipula_fascipennis|ZFMK-TIS-2591775	0.11854103343465
Ctenophora_festiva	Ctenophora_festiva|ZFMK-TIS-2000697	Tipula_fascipennis	Tipula_fascipennis|ZFMK-TIS-2591777	0.11854103343465
Ctenophora_festiva	Ctenophora_festiva|ZFMK-TIS-2000697	Tipula_fascipennis	Tipula_fascipennis|ZFMK-TIS-2591779	0.11854103343465
Ctenophora_festiva	Ctenophora_festiva|ZFMK-TIS-2000697	Tipula_fascipennis	Tipula_fascipennis|ZFMK-TIS-2591781	0.11854103343465
Ctenophora_festiva	Ctenophora_festiva|ZFMK-TIS-2000697	Tipula_fascipennis	Tipula_fascipennis|ZFMK-TIS-2591783	0.117021276595745
Ctenophora_festiva	Ctenophora_festiva|ZFMK-TIS-2000697	Tipula_flavolineata	Tipula_flavolineata|ZFMK-TIS-2008968	0.124620060790274
Ctenophora_festiva	Ctenophora_festiva|ZFMK-TIS-2000697	Tipula_flavolineata	Tipula_flavolineata|ZFMK-TIS-2008970	0.124620060790274
Ctenophora_festiva	Ctenophora_festiva|ZFMK-TIS-2000697	Tipula_flavolineata	Tipula_flavolineata|ZFMK-TIS-2009227	0.124620060790274
Ctenophora_festiva	Ctenophora_festiva|ZFMK-TIS-2000697	Tipula_flavolineata	Tipula_flavolineata|ZFMK-TIS-2009262	0.126139817629179
Ctenophora_festiva	Ctenophora_festiva|ZFMK-TIS-2000697	Tipula_flavolineata	Tipula_flavolineata|ZFMK-TIS-2009336	0.124620060790274
Ctenophora_festiva	Ctenophora_festiva|ZFMK-TIS-2000697	Tipula_flavolineata	Tipula_flavolineata|ZFMK-TIS-2009459	0.126139817629179
Ctenophora_festiva	Ctenophora_festiva|ZFMK-TIS-2000697	Tipula_flavolineata	Tipula_flavolineata|ZFMK-TIS-2009577	0.127659574468085
Ctenophora_festiva	Ctenophora_festiva|ZFMK-TIS-2000697	Tipula_flavolineata	Tipula_flavolineata|ZFMK-TIS-2009833	0.124620060790274
Ctenophora_festiva	Ctenophora_festiva|ZFMK-TIS-2000697	Tipula_flavolineata	Tipula_flavolineata|ZFMK-TIS-2009956	0.124620060790274
Ctenophora_festiva	Ctenophora_festiva|ZFMK-TIS-2000697	Tipula_flavolineata	Tipula_flavolineata|ZFMK-TIS-2010043	0.124620060790274
Ctenophora_festiva	Ctenophora_festiva|ZFMK-TIS-2000697	Tipula_fulvipennis	Tipula_fulvipennis|ZFMK-TIS-2008567	0.112462006079027
Ctenophora_festiva	Ctenophora_festiva|ZFMK-TIS-2000697	Tipula_fulvipennis	Tipula_fulvipennis|ZFMK-TIS-2009636	0.112462006079027
Ctenophora_festiva	Ctenophora_festiva|ZFMK-TIS-2000697	Tipula_helvola	Tipula_helvola|ZFMK-TIS-2000719	0.126139817629179
Ctenophora_festiva	Ctenophora_festiva|ZFMK-TIS-2000697	Tipula_helvola	Tipula_helvola|ZFMK-TIS-2008546	0.127659574468085
Ctenophora_festiva	Ctenophora_festiva|ZFMK-TIS-2000697	Tipula_helvola	Tipula_helvola|ZFMK-TIS-2008547	0.126139817629179
Ctenophora_festiva	Ctenophora_festiva|ZFMK-TIS-2000697	Tipula_helvola	Tipula_helvola|ZFMK-TIS-2009637	0.124620060790274
Ctenophora_festiva	Ctenophora_festiva|ZFMK-TIS-2000697	Tipula_helvola	Tipula_helvola|ZFMK-TIS-2009641	0.127659574468085
Ctenophora_festiva	Ctenophora_festiva|ZFMK-TIS-2000697	Tipula_helvola	Tipula_helvola|ZFMK-TIS-2009643	0.126139817629179
Ctenophora_festiva	Ctenophora_festiva|ZFMK-TIS-2000697	Tipula_helvola	Tipula_helvola|ZFMK-TIS-2009644	0.127659574468085
Ctenophora_festiva	Ctenophora_festiva|ZFMK-TIS-2000697	Tipula_helvola	Tipula_helvola|ZFMK-TIS-2009647	0.127853881278539
Ctenophora_festiva	Ctenophora_festiva|ZFMK-TIS-2000697	Tipula_helvola	Tipula_helvola|ZFMK-TIS-2009722	0.126139817629179
Ctenophora_festiva	Ctenophora_festiva|ZFMK-TIS-2000697	Tipula_helvola	Tipula_helvola|ZFMK-TIS-2009899	0.126139817629179
Ctenophora_festiva	Ctenophora_festiva|ZFMK-TIS-2000697	Tipula_helvola	Tipula_helvola|ZFMK-TIS-2010059	0.126139817629179
Ctenophora_festiva	Ctenophora_festiva|ZFMK-TIS-2000697	Tipula_helvola	Tipula_helvola|ZFMK-TIS-2010079	0.127659574468085
Ctenophora_festiva	Ctenophora_festiva|ZFMK-TIS-2000697	Tipula_helvola	Tipula_helvola|ZFMK-TIS-2010274	0.127659574468085
Ctenophora_festiva	Ctenophora_festiva|ZFMK-TIS-2000697	Tipula_helvola	Tipula_helvola|ZFMK-TIS-2010520	0.126139817629179
Ctenophora_festiva	Ctenophora_festiva|ZFMK-TIS-2000697	Tipula_helvola	Tipula_helvola|ZFMK-TIS-2573615	0.124620060790274
Ctenophora_festiva	Ctenophora_festiva|ZFMK-TIS-2000697	Tipula_helvola	Tipula_helvola|ZFMK-TIS-2573617	0.126139817629179
Ctenophora_festiva	Ctenophora_festiva|ZFMK-TIS-2000697	Tipula_hortorum	Tipula_hortorum|GBOL-224013013_BIOUG22309-A01	0.123100303951368
Ctenophora_festiva	Ctenophora_festiva|ZFMK-TIS-2000697	Tipula_hortorum	Tipula_hortorum|GBOL-224013014_BIOUG22309-A02	0.124620060790274
Ctenophora_festiva	Ctenophora_festiva|ZFMK-TIS-2000697	Tipula_hortorum	Tipula_hortorum|ZFMK-TIS-2008980	0.123100303951368
Ctenophora_festiva	Ctenophora_festiva|ZFMK-TIS-2000697	Tipula_hortorum	Tipula_hortorum|ZFMK-TIS-2008981	0.124620060790274
Ctenophora_festiva	Ctenophora_festiva|ZFMK-TIS-2000697	Tipula_hortorum	Tipula_hortorum|ZFMK-TIS-2009226	0.123100303951368
Ctenophora_festiva	Ctenophora_festiva|ZFMK-TIS-2000697	Tipula_hortorum	Tipula_hortorum|ZFMK-TIS-2009265	0.120060790273556
Ctenophora_festiva	Ctenophora_festiva|ZFMK-TIS-2000697	Tipula_hortorum	Tipula_hortorum|ZFMK-TIS-2010052	0.123100303951368
Ctenophora_festiva	Ctenophora_festiva|ZFMK-TIS-2000697	Tipula_hortorum	Tipula_hortorum|ZFMK-TIS-2010263	0.123100303951368
Ctenophora_festiva	Ctenophora_festiva|ZFMK-TIS-2000697	Tipula_hortorum	Tipula_hortorum|ZFMK-TIS-2010267	0.124620060790274
Ctenophora_festiva	Ctenophora_festiva|ZFMK-TIS-2000697	Tipula_irrorata	Tipula_irrorata|GBOL-224106237_BIOUG26553-B02	0.116319444444444
Ctenophora_festiva	Ctenophora_festiva|ZFMK-TIS-2000697	Tipula_irrorata	Tipula_irrorata|ZFMK-TIS-2009616	0.121580547112462
Ctenophora_festiva	Ctenophora_festiva|ZFMK-TIS-2000697	Tipula_irrorata	Tipula_irrorata|ZFMK-TIS-2010003	0.121580547112462
Ctenophora_festiva	Ctenophora_festiva|ZFMK-TIS-2000697	Tipula_irrorata	Tipula_irrorata|ZFMK-TIS-2010255	0.121580547112462
Ctenophora_festiva	Ctenophora_festiva|ZFMK-TIS-2000697	Tipula_irrorata	Tipula_irrorata|ZFMK-TIS-2010401	0.121580547112462
Ctenophora_festiva	Ctenophora_festiva|ZFMK-TIS-2000697	Tipula_irrorata	Tipula_irrorata|ZFMK-TIS-2010529	0.120060790273556
Ctenophora_festiva	Ctenophora_festiva|ZFMK-TIS-2000697	Tipula_laetabilis	Tipula_laetabilis|ZFMK-TIS-2009633	0.161339421613394
Ctenophora_festiva	Ctenophora_festiva|ZFMK-TIS-2000697	Tipula_laetabilis	Tipula_laetabilis|ZFMK-TIS-2009634	0.158054711246201
Ctenophora_festiva	Ctenophora_festiva|ZFMK-TIS-2000697	Tipula_lateralis	Tipula_lateralis|ZFMK-TIS-2005115	0.120426829268293
Ctenophora_festiva	Ctenophora_festiva|ZFMK-TIS-2000697	Tipula_lateralis	Tipula_lateralis|ZFMK-TIS-2005469	0.123100303951368
Ctenophora_festiva	Ctenophora_festiva|ZFMK-TIS-2000697	Tipula_lateralis	Tipula_lateralis|ZFMK-TIS-2009766	0.121580547112462
Ctenophora_festiva	Ctenophora_festiva|ZFMK-TIS-2000697	Tipula_lateralis	Tipula_lateralis|ZFMK-TIS-2009787	0.123100303951368
Ctenophora_festiva	Ctenophora_festiva|ZFMK-TIS-2000697	Tipula_lateralis	Tipula_lateralis|ZFMK-TIS-2009802	0.124620060790274
Ctenophora_festiva	Ctenophora_festiva|ZFMK-TIS-2000697	Tipula_lateralis	Tipula_lateralis|ZFMK-TIS-2009811	0.123100303951368
Ctenophora_festiva	Ctenophora_festiva|ZFMK-TIS-2000697	Tipula_lateralis	Tipula_lateralis|ZFMK-TIS-2009825	0.121580547112462
Ctenophora_festiva	Ctenophora_festiva|ZFMK-TIS-2000697	Tipula_lateralis	Tipula_lateralis|ZFMK-TIS-2009830	0.123100303951368
Ctenophora_festiva	Ctenophora_festiva|ZFMK-TIS-2000697	Tipula_lateralis	Tipula_lateralis|ZFMK-TIS-2010798	0.123100303951368
Ctenophora_festiva	Ctenophora_festiva|ZFMK-TIS-2000697	Tipula_limitata	Tipula_limitata|ZFMK-TIS-2001053	0.151975683890578
Ctenophora_festiva	Ctenophora_festiva|ZFMK-TIS-2000697	Tipula_limitata	Tipula_limitata|ZFMK-TIS-2001059	0.151975683890578
Ctenophora_festiva	Ctenophora_festiva|ZFMK-TIS-2000697	Tipula_limitata	Tipula_limitata|ZFMK-TIS-2591778	0.150684931506849
Ctenophora_festiva	Ctenophora_festiva|ZFMK-TIS-2000697	Tipula_livida	Tipula_livida|ZFMK-TIS-2001051	0.103343465045593
Ctenophora_festiva	Ctenophora_festiva|ZFMK-TIS-2000697	Tipula_livida	Tipula_livida|ZFMK-TIS-2001052	0.103343465045593
Ctenophora_festiva	Ctenophora_festiva|ZFMK-TIS-2000697	Tipula_livida	Tipula_livida|ZFMK-TIS-2001061	0.103343465045593
Ctenophora_festiva	Ctenophora_festiva|ZFMK-TIS-2000697	Tipula_livida	Tipula_livida|ZFMK-TIS-2001063	0.103343465045593
Ctenophora_festiva	Ctenophora_festiva|ZFMK-TIS-2000697	Tipula_livida	Tipula_livida|ZFMK-TIS-2007739	0.103343465045593
Ctenophora_festiva	Ctenophora_festiva|ZFMK-TIS-2000697	Tipula_livida	Tipula_livida|ZFMK-TIS-2009330	0.101823708206687
Ctenophora_festiva	Ctenophora_festiva|ZFMK-TIS-2000697	Tipula_livida	Tipula_livida|ZFMK-TIS-2555508	0.103343465045593
Ctenophora_festiva	Ctenophora_festiva|ZFMK-TIS-2000697	Tipula_lunata	Tipula_lunata|GBOL-224013026_BIOUG22309-B02	0.127659574468085
Ctenophora_festiva	Ctenophora_festiva|ZFMK-TIS-2000697	Tipula_lunata	Tipula_lunata|ZFMK-TIS-2001450	0.129179331306991
Ctenophora_festiva	Ctenophora_festiva|ZFMK-TIS-2000697	Tipula_lunata	Tipula_lunata|ZFMK-TIS-2004128	0.126139817629179
Ctenophora_festiva	Ctenophora_festiva|ZFMK-TIS-2000697	Tipula_lunata	Tipula_lunata|ZFMK-TIS-2005076	0.126139817629179
Ctenophora_festiva	Ctenophora_festiva|ZFMK-TIS-2000697	Tipula_lunata	Tipula_lunata|ZFMK-TIS-2005080	0.129179331306991
Ctenophora_festiva	Ctenophora_festiva|ZFMK-TIS-2000697	Tipula_lunata	Tipula_lunata|ZFMK-TIS-2007577	0.127659574468085
Ctenophora_festiva	Ctenophora_festiva|ZFMK-TIS-2000697	Tipula_lunata	Tipula_lunata|ZFMK-TIS-2007715	0.127659574468085
Ctenophora_festiva	Ctenophora_festiva|ZFMK-TIS-2000697	Tipula_lunata	Tipula_lunata|ZFMK-TIS-2007722	0.124620060790274
Ctenophora_festiva	Ctenophora_festiva|ZFMK-TIS-2000697	Tipula_lunata	Tipula_lunata|ZFMK-TIS-2007723	0.126139817629179
Ctenophora_festiva	Ctenophora_festiva|ZFMK-TIS-2000697	Tipula_lunata	Tipula_lunata|ZFMK-TIS-2007724	0.126139817629179
Ctenophora_festiva	Ctenophora_festiva|ZFMK-TIS-2000697	Tipula_lunata	Tipula_lunata|ZFMK-TIS-2007734	0.124620060790274
Ctenophora_festiva	Ctenophora_festiva|ZFMK-TIS-2000697	Tipula_lunata	Tipula_lunata|ZFMK-TIS-2008971	0.126139817629179
Ctenophora_festiva	Ctenophora_festiva|ZFMK-TIS-2000697	Tipula_lunata	Tipula_lunata|ZFMK-TIS-2008972	0.126139817629179
Ctenophora_festiva	Ctenophora_festiva|ZFMK-TIS-2000697	Tipula_lunata	Tipula_lunata|ZFMK-TIS-2009096	0.126139817629179
Ctenophora_festiva	Ctenophora_festiva|ZFMK-TIS-2000697	Tipula_lunata	Tipula_lunata|ZFMK-TIS-2009229	0.13677811550152
Ctenophora_festiva	Ctenophora_festiva|ZFMK-TIS-2000697	Tipula_lunata	Tipula_lunata|ZFMK-TIS-2009264	0.126139817629179
Ctenophora_festiva	Ctenophora_festiva|ZFMK-TIS-2000697	Tipula_lunata	Tipula_lunata|ZFMK-TIS-2009291	0.126139817629179
Ctenophora_festiva	Ctenophora_festiva|ZFMK-TIS-2000697	Tipula_lunata	Tipula_lunata|ZFMK-TIS-2009453	0.127659574468085
Ctenophora_festiva	Ctenophora_festiva|ZFMK-TIS-2000697	Tipula_lunata	Tipula_lunata|ZFMK-TIS-2009454	0.126139817629179
Ctenophora_festiva	Ctenophora_festiva|ZFMK-TIS-2000697	Tipula_lunata	Tipula_lunata|ZFMK-TIS-2009512	0.126139817629179
Ctenophora_festiva	Ctenophora_festiva|ZFMK-TIS-2000697	Tipula_lunata	Tipula_lunata|ZFMK-TIS-2009529	0.126139817629179
Ctenophora_festiva	Ctenophora_festiva|ZFMK-TIS-2000697	Tipula_lunata	Tipula_lunata|ZFMK-TIS-2009690	0.127659574468085
Ctenophora_festiva	Ctenophora_festiva|ZFMK-TIS-2000697	Tipula_lunata	Tipula_lunata|ZFMK-TIS-2009717	0.126139817629179
Ctenophora_festiva	Ctenophora_festiva|ZFMK-TIS-2000697	Tipula_lunata	Tipula_lunata|ZFMK-TIS-2009718	0.126139817629179
Ctenophora_festiva	Ctenophora_festiva|ZFMK-TIS-2000697	Tipula_lunata	Tipula_lunata|ZFMK-TIS-2009728	0.126139817629179
Ctenophora_festiva	Ctenophora_festiva|ZFMK-TIS-2000697	Tipula_lunata	Tipula_lunata|ZFMK-TIS-2009774	0.126139817629179
Ctenophora_festiva	Ctenophora_festiva|ZFMK-TIS-2000697	Tipula_lunata	Tipula_lunata|ZFMK-TIS-2009946	0.127659574468085
Ctenophora_festiva	Ctenophora_festiva|ZFMK-TIS-2000697	Tipula_lunata	Tipula_lunata|ZFMK-TIS-2010455	0.127659574468085
Ctenophora_festiva	Ctenophora_festiva|ZFMK-TIS-2000697	Tipula_lunata	Tipula_lunata|ZFMK-TIS-2010476	0.127659574468085
Ctenophora_festiva	Ctenophora_festiva|ZFMK-TIS-2000697	Tipula_lunata	Tipula_lunata|ZFMK-TIS-2010587	0.129179331306991
Ctenophora_festiva	Ctenophora_festiva|ZFMK-TIS-2000697	Tipula_lunata	Tipula_lunata|ZFMK-TIS-2010588	0.129179331306991
Ctenophora_festiva	Ctenophora_festiva|ZFMK-TIS-2000697	Tipula_lunata	Tipula_lunata|ZFMK-TIS-2010597	0.126139817629179
Ctenophora_festiva	Ctenophora_festiva|ZFMK-TIS-2000697	Tipula_lunata	Tipula_lunata|ZFMK-TIS-2010619	0.129179331306991
Ctenophora_festiva	Ctenophora_festiva|ZFMK-TIS-2000697	Tipula_lunata	Tipula_lunata|ZFMK-TIS-2010659	0.129179331306991
Ctenophora_festiva	Ctenophora_festiva|ZFMK-TIS-2000697	Tipula_lunata	Tipula_lunata|ZFMK-TIS-2010660	0.127659574468085
Ctenophora_festiva	Ctenophora_festiva|ZFMK-TIS-2000697	Tipula_lunata	Tipula_lunata|ZFMK-TIS-2591776	0.127659574468085
Ctenophora_festiva	Ctenophora_festiva|ZFMK-TIS-2000697	Tipula_lunata	Tipula_lunata|ZFMK-TIS-2591780	0.129179331306991
Ctenophora_festiva	Ctenophora_festiva|ZFMK-TIS-2000697	Tipula_lunata	Tipula_lunata|ZFMK-TIS-2628890	0.126331811263318
Ctenophora_festiva	Ctenophora_festiva|ZFMK-TIS-2000697	Tipula_lunata	Tipula_lunata|ZFMK-TIS-2628894	0.124620060790274
Ctenophora_festiva	Ctenophora_festiva|ZFMK-TIS-2000697	Tipula_luna	Tipula_luna|ZFMK-TIS-2004136	0.115501519756839
Ctenophora_festiva	Ctenophora_festiva|ZFMK-TIS-2000697	Tipula_luna	Tipula_luna|ZFMK-TIS-2004610	0.113981762917933
Ctenophora_festiva	Ctenophora_festiva|ZFMK-TIS-2000697	Tipula_luna	Tipula_luna|ZFMK-TIS-2005441	0.113981762917933
Ctenophora_festiva	Ctenophora_festiva|ZFMK-TIS-2000697	Tipula_luna	Tipula_luna|ZFMK-TIS-2005443	0.113981762917933
Ctenophora_festiva	Ctenophora_festiva|ZFMK-TIS-2000697	Tipula_luna	Tipula_luna|ZFMK-TIS-2006572	0.113981762917933
Ctenophora_festiva	Ctenophora_festiva|ZFMK-TIS-2000697	Tipula_luna	Tipula_luna|ZFMK-TIS-2006574	0.113981762917933
Ctenophora_festiva	Ctenophora_festiva|ZFMK-TIS-2000697	Tipula_luna	Tipula_luna|ZFMK-TIS-2007578	0.112462006079027
Ctenophora_festiva	Ctenophora_festiva|ZFMK-TIS-2000697	Tipula_luna	Tipula_luna|ZFMK-TIS-2008541	0.113981762917933
Ctenophora_festiva	Ctenophora_festiva|ZFMK-TIS-2000697	Tipula_luna	Tipula_luna|ZFMK-TIS-2008543	0.11609907120743
Ctenophora_festiva	Ctenophora_festiva|ZFMK-TIS-2000697	Tipula_luna	Tipula_luna|ZFMK-TIS-2008544	0.110942249240122
Ctenophora_festiva	Ctenophora_festiva|ZFMK-TIS-2000697	Tipula_luna	Tipula_luna|ZFMK-TIS-2009421	0.115501519756839
Ctenophora_festiva	Ctenophora_festiva|ZFMK-TIS-2000697	Tipula_luna	Tipula_luna|ZFMK-TIS-2009578	0.113981762917933
Ctenophora_festiva	Ctenophora_festiva|ZFMK-TIS-2000697	Tipula_luna	Tipula_luna|ZFMK-TIS-2010592	0.113981762917933
Ctenophora_festiva	Ctenophora_festiva|ZFMK-TIS-2000697	Tipula_luna	Tipula_luna|ZFMK-TIS-2010593	0.117021276595745
Ctenophora_festiva	Ctenophora_festiva|ZFMK-TIS-2000697	Tipula_luna	Tipula_luna|ZFMK-TIS-2010613	0.113981762917933
Ctenophora_festiva	Ctenophora_festiva|ZFMK-TIS-2000697	Tipula_luna	Tipula_luna|ZFMK-TIS-2010614	0.113981762917933
Ctenophora_festiva	Ctenophora_festiva|ZFMK-TIS-2000697	Tipula_luna	Tipula_luna|ZFMK-TIS-2582899	0.113981762917933
Ctenophora_festiva	Ctenophora_festiva|ZFMK-TIS-2000697	Tipula_luna	Tipula_luna|ZFMK-TIS-2628794	0.112462006079027
Ctenophora_festiva	Ctenophora_festiva|ZFMK-TIS-2000697	Tipula_magnicauda	Tipula_magnicauda|GBOL-223958283_BIOUG17019-H05	0.126139817629179
Ctenophora_festiva	Ctenophora_festiva|ZFMK-TIS-2000697	Tipula_magnicauda	Tipula_magnicauda|GBOL-223958284_BIOUG17019-H06	0.126139817629179
Ctenophora_festiva	Ctenophora_festiva|ZFMK-TIS-2000697	Tipula_magnicauda	Tipula_magnicauda|GBOL-223958286_BIOUG17019-H08	0.126139817629179
Ctenophora_festiva	Ctenophora_festiva|ZFMK-TIS-2000697	Tipula_magnicauda	Tipula_magnicauda|GBOL-223958287_BIOUG17019-H09	0.130208333333333
Ctenophora_festiva	Ctenophora_festiva|ZFMK-TIS-2000697	Tipula_magnicauda	Tipula_magnicauda|GBOL-223958288_BIOUG17019-H10	0.128865979381443
Ctenophora_festiva	Ctenophora_festiva|ZFMK-TIS-2000697	Tipula_magnicauda	Tipula_magnicauda|ZFMK-TIS-2008984	0.126139817629179
Ctenophora_festiva	Ctenophora_festiva|ZFMK-TIS-2000697	Tipula_magnicauda	Tipula_magnicauda|ZFMK-TIS-2009228	0.126139817629179
Ctenophora_festiva	Ctenophora_festiva|ZFMK-TIS-2000697	Tipula_magnicauda	Tipula_magnicauda|ZFMK-TIS-2009288	0.126139817629179
Ctenophora_festiva	Ctenophora_festiva|ZFMK-TIS-2000697	Tipula_magnicauda	Tipula_magnicauda|ZFMK-TIS-2009289	0.126139817629179
Ctenophora_festiva	Ctenophora_festiva|ZFMK-TIS-2000697	Tipula_magnicauda	Tipula_magnicauda|ZFMK-TIS-2009302	0.126139817629179
Ctenophora_festiva	Ctenophora_festiva|ZFMK-TIS-2000697	Tipula_magnicauda	Tipula_magnicauda|ZFMK-TIS-2009349	0.126139817629179
Ctenophora_festiva	Ctenophora_festiva|ZFMK-TIS-2000697	Tipula_magnicauda	Tipula_magnicauda|ZFMK-TIS-2009479	0.126139817629179
Ctenophora_festiva	Ctenophora_festiva|ZFMK-TIS-2000697	Tipula_magnicauda	Tipula_magnicauda|ZFMK-TIS-2009480	0.126139817629179
Ctenophora_festiva	Ctenophora_festiva|ZFMK-TIS-2000697	Tipula_magnicauda	Tipula_magnicauda|ZFMK-TIS-2009905	0.126139817629179
Ctenophora_festiva	Ctenophora_festiva|ZFMK-TIS-2000697	Tipula_maxima	Tipula_maxima|ZFMK-TIS-2000666	0.113981762917933
Ctenophora_festiva	Ctenophora_festiva|ZFMK-TIS-2000697	Tipula_maxima	Tipula_maxima|ZFMK-TIS-2000667	0.113981762917933
Ctenophora_festiva	Ctenophora_festiva|ZFMK-TIS-2000697	Tipula_maxima	Tipula_maxima|ZFMK-TIS-2000668	0.113981762917933
Ctenophora_festiva	Ctenophora_festiva|ZFMK-TIS-2000697	Tipula_maxima	Tipula_maxima|ZFMK-TIS-2000669	0.113981762917933
Ctenophora_festiva	Ctenophora_festiva|ZFMK-TIS-2000697	Tipula_maxima	Tipula_maxima|ZFMK-TIS-2001044	0.115501519756839
Ctenophora_festiva	Ctenophora_festiva|ZFMK-TIS-2000697	Tipula_maxima	Tipula_maxima|ZFMK-TIS-2001045	0.115501519756839
Ctenophora_festiva	Ctenophora_festiva|ZFMK-TIS-2000697	Tipula_maxima	Tipula_maxima|ZFMK-TIS-2005439	0.115501519756839
Ctenophora_festiva	Ctenophora_festiva|ZFMK-TIS-2000697	Tipula_maxima	Tipula_maxima|ZFMK-TIS-2007720	0.113981762917933
Ctenophora_festiva	Ctenophora_festiva|ZFMK-TIS-2000697	Tipula_maxima	Tipula_maxima|ZFMK-TIS-2007721	0.113981762917933
Ctenophora_festiva	Ctenophora_festiva|ZFMK-TIS-2000697	Tipula_maxima	Tipula_maxima|ZFMK-TIS-2007735	0.114155251141553
Ctenophora_festiva	Ctenophora_festiva|ZFMK-TIS-2000697	Tipula_maxima	Tipula_maxima|ZFMK-TIS-2603182	0.113981762917933
Ctenophora_festiva	Ctenophora_festiva|ZFMK-TIS-2000697	Tipula_maxima	Tipula_maxima|ZFMK-TIS-8457	0.113981762917933
Ctenophora_festiva	Ctenophora_festiva|ZFMK-TIS-2000697	Tipula_mellea	Tipula_mellea|ZFMK-TIS-2011050	0.124620060790274
Ctenophora_festiva	Ctenophora_festiva|ZFMK-TIS-2000697	Tipula_montium	Tipula_montium|ZFMK-TIS-2000716	0.132218844984802
Ctenophora_festiva	Ctenophora_festiva|ZFMK-TIS-2000697	Tipula_montium	Tipula_montium|ZFMK-TIS-2000717	0.132218844984802
Ctenophora_festiva	Ctenophora_festiva|ZFMK-TIS-2000697	Tipula_montium	Tipula_montium|ZFMK-TIS-2000718	0.130699088145897
Ctenophora_festiva	Ctenophora_festiva|ZFMK-TIS-2000697	Tipula_montium	Tipula_montium|ZFMK-TIS-2009768	0.132218844984802
Ctenophora_festiva	Ctenophora_festiva|ZFMK-TIS-2000697	Tipula_montium	Tipula_montium|ZFMK-TIS-2009772	0.132218844984802
Ctenophora_festiva	Ctenophora_festiva|ZFMK-TIS-2000697	Tipula_montium	Tipula_montium|ZFMK-TIS-2009773	0.133738601823708
Ctenophora_festiva	Ctenophora_festiva|ZFMK-TIS-2000697	Tipula_montium	Tipula_montium|ZFMK-TIS-2009780	0.133738601823708
Ctenophora_festiva	Ctenophora_festiva|ZFMK-TIS-2000697	Tipula_montium	Tipula_montium|ZFMK-TIS-2009805	0.132218844984802
Ctenophora_festiva	Ctenophora_festiva|ZFMK-TIS-2000697	Tipula_montium	Tipula_montium|ZFMK-TIS-2009812	0.132218844984802
Ctenophora_festiva	Ctenophora_festiva|ZFMK-TIS-2000697	Tipula_montium	Tipula_montium|ZFMK-TIS-2009831	0.132218844984802
Ctenophora_festiva	Ctenophora_festiva|ZFMK-TIS-2000697	Tipula_montium	Tipula_montium|ZFMK-TIS-2010759	0.133738601823708
Ctenophora_festiva	Ctenophora_festiva|ZFMK-TIS-2000697	Tipula_montium	Tipula_montium|ZFMK-TIS-2530771	0.133738601823708
Ctenophora_festiva	Ctenophora_festiva|ZFMK-TIS-2000697	Tipula_nodicornis	Tipula_nodicornis|ZFMK-TIS-2010374	0.148936170212766
Ctenophora_festiva	Ctenophora_festiva|ZFMK-TIS-2000697	Tipula_nubeculosa	Tipula_nubeculosa|ZFMK-TIS-2005179	0.126139817629179
Ctenophora_festiva	Ctenophora_festiva|ZFMK-TIS-2000697	Tipula_nubeculosa	Tipula_nubeculosa|ZFMK-TIS-2005181	0.126139817629179
Ctenophora_festiva	Ctenophora_festiva|ZFMK-TIS-2000697	Tipula_nubeculosa	Tipula_nubeculosa|ZFMK-TIS-2009154	0.127659574468085
Ctenophora_festiva	Ctenophora_festiva|ZFMK-TIS-2000697	Tipula_nubeculosa	Tipula_nubeculosa|ZFMK-TIS-2009334	0.126139817629179
Ctenophora_festiva	Ctenophora_festiva|ZFMK-TIS-2000697	Tipula_nubeculosa	Tipula_nubeculosa|ZFMK-TIS-2009351	0.126139817629179
Ctenophora_festiva	Ctenophora_festiva|ZFMK-TIS-2000697	Tipula_nubeculosa	Tipula_nubeculosa|ZFMK-TIS-2009352	0.127659574468085
Ctenophora_festiva	Ctenophora_festiva|ZFMK-TIS-2000697	Tipula_oleracea	Tipula_oleracea|ZFMK-TIS-2004122	0.0866261398176292
Ctenophora_festiva	Ctenophora_festiva|ZFMK-TIS-2000697	Tipula_oleracea	Tipula_oleracea|ZFMK-TIS-2005089	0.0896656534954407
Ctenophora_festiva	Ctenophora_festiva|ZFMK-TIS-2000697	Tipula_oleracea	Tipula_oleracea|ZFMK-TIS-2005091	0.0866261398176292
Ctenophora_festiva	Ctenophora_festiva|ZFMK-TIS-2000697	Tipula_oleracea	Tipula_oleracea|ZFMK-TIS-2005095	0.0896656534954407
Ctenophora_festiva	Ctenophora_festiva|ZFMK-TIS-2000697	Tipula_oleracea	Tipula_oleracea|ZFMK-TIS-2008539	0.0866261398176292
Ctenophora_festiva	Ctenophora_festiva|ZFMK-TIS-2000697	Tipula_oleracea	Tipula_oleracea|ZFMK-TIS-2009014	0.0911854103343465
Ctenophora_festiva	Ctenophora_festiva|ZFMK-TIS-2000697	Tipula_oleracea	Tipula_oleracea|ZFMK-TIS-2009124	0.0866261398176292
Ctenophora_festiva	Ctenophora_festiva|ZFMK-TIS-2000697	Tipula_oleracea	Tipula_oleracea|ZFMK-TIS-2009187	0.0896656534954407
Ctenophora_festiva	Ctenophora_festiva|ZFMK-TIS-2000697	Tipula_oleracea	Tipula_oleracea|ZFMK-TIS-2009188	0.088145896656535
Ctenophora_festiva	Ctenophora_festiva|ZFMK-TIS-2000697	Tipula_oleracea	Tipula_oleracea|ZFMK-TIS-2009532	0.088145896656535
Ctenophora_festiva	Ctenophora_festiva|ZFMK-TIS-2000697	Tipula_oleracea	Tipula_oleracea|ZFMK-TIS-2009561	0.088145896656535
Ctenophora_festiva	Ctenophora_festiva|ZFMK-TIS-2000697	Tipula_oleracea	Tipula_oleracea|ZFMK-TIS-2009813	0.0866261398176292
Ctenophora_festiva	Ctenophora_festiva|ZFMK-TIS-2000697	Tipula_oleracea	Tipula_oleracea|ZFMK-TIS-2606008	0.0896656534954407
Ctenophora_festiva	Ctenophora_festiva|ZFMK-TIS-2000697	Tipula_oleracea	Tipula_oleracea|ZFMK-TIS-2628791	0.0896656534954407
Ctenophora_festiva	Ctenophora_festiva|ZFMK-TIS-2000697	Tipula_oleracea	Tipula_oleracea|ZFMK-TIS-2628792	0.0911854103343465
Ctenophora_festiva	Ctenophora_festiva|ZFMK-TIS-2000697	Tipula_oleracea	Tipula_oleracea|ZFMK-TIS-2628903	0.0882800608828006
Ctenophora_festiva	Ctenophora_festiva|ZFMK-TIS-2000697	Tipula_pabulina	Tipula_pabulina|GBOL-224106158_BIOUG26555-H05	0.124149659863946
Ctenophora_festiva	Ctenophora_festiva|ZFMK-TIS-2000697	Tipula_pabulina	Tipula_pabulina|ZFMK-TIS-2007706	0.129179331306991
Ctenophora_festiva	Ctenophora_festiva|ZFMK-TIS-2000697	Tipula_pabulina	Tipula_pabulina|ZFMK-TIS-2007708	0.127659574468085
Ctenophora_festiva	Ctenophora_festiva|ZFMK-TIS-2000697	Tipula_pabulina	Tipula_pabulina|ZFMK-TIS-2007717	0.127659574468085
Ctenophora_festiva	Ctenophora_festiva|ZFMK-TIS-2000697	Tipula_pabulina	Tipula_pabulina|ZFMK-TIS-2007718	0.127659574468085
Ctenophora_festiva	Ctenophora_festiva|ZFMK-TIS-2000697	Tipula_pabulina	Tipula_pabulina|ZFMK-TIS-2007719	0.127659574468085
Ctenophora_festiva	Ctenophora_festiva|ZFMK-TIS-2000697	Tipula_pabulina	Tipula_pabulina|ZFMK-TIS-2007737	0.127659574468085
Ctenophora_festiva	Ctenophora_festiva|ZFMK-TIS-2000697	Tipula_pabulina	Tipula_pabulina|ZFMK-TIS-2009337	0.124620060790274
Ctenophora_festiva	Ctenophora_festiva|ZFMK-TIS-2000697	Tipula_pabulina	Tipula_pabulina|ZFMK-TIS-2009338	0.126139817629179
Ctenophora_festiva	Ctenophora_festiva|ZFMK-TIS-2000697	Tipula_pabulina	Tipula_pabulina|ZFMK-TIS-2009533	0.127659574468085
Ctenophora_festiva	Ctenophora_festiva|ZFMK-TIS-2000697	Tipula_pagana	Tipula_pagana|ZFMK-TIS-2005453	0.127659574468085
Ctenophora_festiva	Ctenophora_festiva|ZFMK-TIS-2000697	Tipula_pagana	Tipula_pagana|ZFMK-TIS-2011125	0.117021276595745
Ctenophora_festiva	Ctenophora_festiva|ZFMK-TIS-2000697	Tipula_pagana	Tipula_pagana|ZFMK-TIS-2011126	0.117021276595745
Ctenophora_festiva	Ctenophora_festiva|ZFMK-TIS-2000697	Tipula_pagana	Tipula_pagana|ZFMK-TIS-2011132	0.129179331306991
Ctenophora_festiva	Ctenophora_festiva|ZFMK-TIS-2000697	Tipula_pagana	Tipula_pagana|ZFMK-TIS-2011133	0.127659574468085
Ctenophora_festiva	Ctenophora_festiva|ZFMK-TIS-2000697	Tipula_pagana	Tipula_pagana|ZFMK-TIS-2628721	0.117021276595745
Ctenophora_festiva	Ctenophora_festiva|ZFMK-TIS-2000697	Tipula_paludosa	Tipula_paludosa|ZFMK-TIS-2000713	0.110942249240122
Ctenophora_festiva	Ctenophora_festiva|ZFMK-TIS-2000697	Tipula_paludosa	Tipula_paludosa|ZFMK-TIS-2004647	0.110942249240122
Ctenophora_festiva	Ctenophora_festiva|ZFMK-TIS-2000697	Tipula_paludosa	Tipula_paludosa|ZFMK-TIS-2004656	0.110942249240122
Ctenophora_festiva	Ctenophora_festiva|ZFMK-TIS-2000697	Tipula_paludosa	Tipula_paludosa|ZFMK-TIS-2005079	0.109422492401216
Ctenophora_festiva	Ctenophora_festiva|ZFMK-TIS-2000697	Tipula_paludosa	Tipula_paludosa|ZFMK-TIS-2005081	0.110942249240122
Ctenophora_festiva	Ctenophora_festiva|ZFMK-TIS-2000697	Tipula_paludosa	Tipula_paludosa|ZFMK-TIS-2005083	0.110942249240122
Ctenophora_festiva	Ctenophora_festiva|ZFMK-TIS-2000697	Tipula_paludosa	Tipula_paludosa|ZFMK-TIS-2005087	0.112462006079027
Ctenophora_festiva	Ctenophora_festiva|ZFMK-TIS-2000697	Tipula_paludosa	Tipula_paludosa|ZFMK-TIS-2006250	0.113981762917933
Ctenophora_festiva	Ctenophora_festiva|ZFMK-TIS-2000697	Tipula_paludosa	Tipula_paludosa|ZFMK-TIS-2006251	0.110942249240122
Ctenophora_festiva	Ctenophora_festiva|ZFMK-TIS-2000697	Tipula_paludosa	Tipula_paludosa|ZFMK-TIS-2009107	0.11280487804878
Ctenophora_festiva	Ctenophora_festiva|ZFMK-TIS-2000697	Tipula_paludosa	Tipula_paludosa|ZFMK-TIS-2009108	0.107644305772231
Ctenophora_festiva	Ctenophora_festiva|ZFMK-TIS-2000697	Tipula_paludosa	Tipula_paludosa|ZFMK-TIS-2009413	0.112462006079027
Ctenophora_festiva	Ctenophora_festiva|ZFMK-TIS-2000697	Tipula_paludosa	Tipula_paludosa|ZFMK-TIS-2009414	0.112462006079027
Ctenophora_festiva	Ctenophora_festiva|ZFMK-TIS-2000697	Tipula_paludosa	Tipula_paludosa|ZFMK-TIS-2009463	0.110942249240122
Ctenophora_festiva	Ctenophora_festiva|ZFMK-TIS-2000697	Tipula_paludosa	Tipula_paludosa|ZFMK-TIS-2009464	0.110942249240122
Ctenophora_festiva	Ctenophora_festiva|ZFMK-TIS-2000697	Tipula_paludosa	Tipula_paludosa|ZFMK-TIS-2010373	0.110942249240122
Ctenophora_festiva	Ctenophora_festiva|ZFMK-TIS-2000697	Tipula_paludosa	Tipula_paludosa|ZFMK-TIS-2010799	0.110942249240122
Ctenophora_festiva	Ctenophora_festiva|ZFMK-TIS-2000697	Tipula_paludosa	Tipula_paludosa|ZFMK-TIS-2011131	0.111111111111111
Ctenophora_festiva	Ctenophora_festiva|ZFMK-TIS-2000697	Tipula_paludosa	Tipula_paludosa|ZFMK-TIS-2011134	0.111111111111111
Ctenophora_festiva	Ctenophora_festiva|ZFMK-TIS-2000697	Tipula_paludosa	Tipula_paludosa|ZFMK-TIS-2011135	0.109756097560976
Ctenophora_festiva	Ctenophora_festiva|ZFMK-TIS-2000697	Tipula_paludosa	Tipula_paludosa|ZFMK-TIS-2011136	0.111111111111111
Ctenophora_festiva	Ctenophora_festiva|ZFMK-TIS-2000697	Tipula_paludosa	Tipula_paludosa|ZFMK-TIS-2543335	0.109422492401216
Ctenophora_festiva	Ctenophora_festiva|ZFMK-TIS-2000697	Tipula_paludosa	Tipula_paludosa|ZFMK-TIS-2582854	0.110942249240122
Ctenophora_festiva	Ctenophora_festiva|ZFMK-TIS-2000697	Tipula_paludosa	Tipula_paludosa|ZFMK-TIS-2582858	0.109422492401216
Ctenophora_festiva	Ctenophora_festiva|ZFMK-TIS-2000697	Tipula_paludosa	Tipula_paludosa|ZFMK-TIS-2591798	0.109422492401216
Ctenophora_festiva	Ctenophora_festiva|ZFMK-TIS-2000697	Tipula_paludosa	Tipula_paludosa|ZFMK-TIS-2591800	0.109422492401216
Ctenophora_festiva	Ctenophora_festiva|ZFMK-TIS-2000697	Tipula_paludosa	Tipula_paludosa|ZFMK-TIS-2591804	0.110942249240122
Ctenophora_festiva	Ctenophora_festiva|ZFMK-TIS-2000697	Tipula_paludosa	Tipula_paludosa|ZFMK-TIS-2627586	0.110942249240122
Ctenophora_festiva	Ctenophora_festiva|ZFMK-TIS-2000697	Tipula_paludosa	Tipula_paludosa|ZFMK-TIS-2628631	0.112462006079027
Ctenophora_festiva	Ctenophora_festiva|ZFMK-TIS-2000697	Tipula_paludosa	Tipula_paludosa|ZFMK-TIS-9104	0.110942249240122
Ctenophora_festiva	Ctenophora_festiva|ZFMK-TIS-2000697	Tipula_peliostigma	Tipula_peliostigma|ZFMK-TIS-2006553	0.129179331306991
Ctenophora_festiva	Ctenophora_festiva|ZFMK-TIS-2000697	Tipula_peliostigma	Tipula_peliostigma|ZFMK-TIS-2009172	0.130699088145897
Ctenophora_festiva	Ctenophora_festiva|ZFMK-TIS-2000697	Tipula_peliostigma	Tipula_peliostigma|ZFMK-TIS-2009173	0.130699088145897
Ctenophora_festiva	Ctenophora_festiva|ZFMK-TIS-2000697	Tipula_peliostigma	Tipula_peliostigma|ZFMK-TIS-2009404	0.129179331306991
Ctenophora_festiva	Ctenophora_festiva|ZFMK-TIS-2000697	Tipula_peliostigma	Tipula_peliostigma|ZFMK-TIS-2009405	0.129179331306991
Ctenophora_festiva	Ctenophora_festiva|ZFMK-TIS-2000697	Tipula_peliostigma	Tipula_peliostigma|ZFMK-TIS-2009456	0.13089802130898
Ctenophora_festiva	Ctenophora_festiva|ZFMK-TIS-2000697	Tipula_peliostigma	Tipula_peliostigma|ZFMK-TIS-2009457	0.130699088145897
Ctenophora_festiva	Ctenophora_festiva|ZFMK-TIS-2000697	Tipula_peliostigma	Tipula_peliostigma|ZFMK-TIS-2010129	0.127659574468085
Ctenophora_festiva	Ctenophora_festiva|ZFMK-TIS-2000697	Tipula_peliostigma	Tipula_peliostigma|ZFMK-TIS-2010202	0.130699088145897
Ctenophora_festiva	Ctenophora_festiva|ZFMK-TIS-2000697	Tipula_peliostigma	Tipula_peliostigma|ZFMK-TIS-2010662	0.130699088145897
Ctenophora_festiva	Ctenophora_festiva|ZFMK-TIS-2000697	Tipula_peliostigma	Tipula_peliostigma|ZFMK-TIS-2628880	0.13089802130898
Ctenophora_festiva	Ctenophora_festiva|ZFMK-TIS-2000697	Tipula_pierrei	Tipula_pierrei|ZFMK-TIS-2009499	0.106544901065449
Ctenophora_festiva	Ctenophora_festiva|ZFMK-TIS-2000697	Tipula_pierrei	Tipula_pierrei|ZFMK-TIS-2011037	0.106382978723404
Ctenophora_festiva	Ctenophora_festiva|ZFMK-TIS-2000697	Tipula_pierrei	Tipula_pierrei|ZFMK-TIS-2011051	0.10790273556231
Ctenophora_festiva	Ctenophora_festiva|ZFMK-TIS-2000697	Tipula_pruinosa	Tipula_pruinosa|ZFMK-TIS-2010778	0.101823708206687
Ctenophora_festiva	Ctenophora_festiva|ZFMK-TIS-2000697	Tipula_pseudovariipennis	Tipula_pseudovariipennis|GBOL-223958285_BIOUG17019-H07	0.11854103343465
Ctenophora_festiva	Ctenophora_festiva|ZFMK-TIS-2000697	Tipula_pseudovariipennis	Tipula_pseudovariipennis|ZFMK-TIS-2007709	0.117021276595745
Ctenophora_festiva	Ctenophora_festiva|ZFMK-TIS-2000697	Tipula_pseudovariipennis	Tipula_pseudovariipennis|ZFMK-TIS-2007736	0.117021276595745
Ctenophora_festiva	Ctenophora_festiva|ZFMK-TIS-2000697	Tipula_pseudovariipennis	Tipula_pseudovariipennis|ZFMK-TIS-2009147	0.117021276595745
Ctenophora_festiva	Ctenophora_festiva|ZFMK-TIS-2000697	Tipula_pseudovariipennis	Tipula_pseudovariipennis|ZFMK-TIS-2009246	0.11854103343465
Ctenophora_festiva	Ctenophora_festiva|ZFMK-TIS-2000697	Tipula_pseudovariipennis	Tipula_pseudovariipennis|ZFMK-TIS-2009282	0.11854103343465
Ctenophora_festiva	Ctenophora_festiva|ZFMK-TIS-2000697	Tipula_pseudovariipennis	Tipula_pseudovariipennis|ZFMK-TIS-2009283	0.117021276595745
Ctenophora_festiva	Ctenophora_festiva|ZFMK-TIS-2000697	Tipula_pseudovariipennis	Tipula_pseudovariipennis|ZFMK-TIS-2009307	0.115501519756839
Ctenophora_festiva	Ctenophora_festiva|ZFMK-TIS-2000697	Tipula_pseudovariipennis	Tipula_pseudovariipennis|ZFMK-TIS-2009474	0.120060790273556
Ctenophora_festiva	Ctenophora_festiva|ZFMK-TIS-2000697	Tipula_pseudovariipennis	Tipula_pseudovariipennis|ZFMK-TIS-2009475	0.120060790273556
Ctenophora_festiva	Ctenophora_festiva|ZFMK-TIS-2000697	Tipula_pseudovariipennis	Tipula_pseudovariipennis|ZFMK-TIS-2009688	0.115501519756839
Ctenophora_festiva	Ctenophora_festiva|ZFMK-TIS-2000697	Tipula_rufina	Tipula_rufina|GBOL-223958289_BIOUG17019-H11	0.0987841945288754
Ctenophora_festiva	Ctenophora_festiva|ZFMK-TIS-2000697	Tipula_rufina	Tipula_rufina|ZFMK-TIS-2000679	0.100303951367781
Ctenophora_festiva	Ctenophora_festiva|ZFMK-TIS-2000697	Tipula_rufina	Tipula_rufina|ZFMK-TIS-2009794	0.100303951367781
Ctenophora_festiva	Ctenophora_festiva|ZFMK-TIS-2000697	Tipula_rufina	Tipula_rufina|ZFMK-TIS-2628796	0.100303951367781
Ctenophora_festiva	Ctenophora_festiva|ZFMK-TIS-2000697	Tipula_scripta	Tipula_scripta|ZFMK-TIS-2001451	0.121580547112462
Ctenophora_festiva	Ctenophora_festiva|ZFMK-TIS-2000697	Tipula_scripta	Tipula_scripta|ZFMK-TIS-2008969	0.121580547112462
Ctenophora_festiva	Ctenophora_festiva|ZFMK-TIS-2000697	Tipula_scripta	Tipula_scripta|ZFMK-TIS-2010055	0.121580547112462
Ctenophora_festiva	Ctenophora_festiva|ZFMK-TIS-2000697	Tipula_scripta	Tipula_scripta|ZFMK-TIS-2010222	0.126139817629179
Ctenophora_festiva	Ctenophora_festiva|ZFMK-TIS-2000697	Tipula_scripta	Tipula_scripta|ZFMK-TIS-2010287	0.121580547112462
Ctenophora_festiva	Ctenophora_festiva|ZFMK-TIS-2000697	Tipula_scripta	Tipula_scripta|ZFMK-TIS-2010405	0.121580547112462
Ctenophora_festiva	Ctenophora_festiva|ZFMK-TIS-2000697	Tipula_selene	Tipula_selene|ZFMK-TIS-2010298	0.112462006079027
Ctenophora_festiva	Ctenophora_festiva|ZFMK-TIS-2000697	Tipula_sp.	Tipula_sp.|ZFMK-TIS-2009576	0.104863221884498
Ctenophora_festiva	Ctenophora_festiva|ZFMK-TIS-2000697	Tipula_staegeri	Tipula_staegeri|ZFMK-TIS-2628632	0.109422492401216
Ctenophora_festiva	Ctenophora_festiva|ZFMK-TIS-2000697	Tipula_stigmatella	Tipula_stigmatella|ZFMK-TIS-2010118	0.0972644376899696
Ctenophora_festiva	Ctenophora_festiva|ZFMK-TIS-2000697	Tipula_stigmatella	Tipula_stigmatella|ZFMK-TIS-2010119	0.0987841945288754
Ctenophora_festiva	Ctenophora_festiva|ZFMK-TIS-2000697	Tipula_subcunctans	Tipula_subcunctans|ZFMK-TIS-2011137	0.110942249240122
Ctenophora_festiva	Ctenophora_festiva|ZFMK-TIS-2000697	Tipula_submarmorata	Tipula_submarmorata|ZFMK-TIS-2003720	0.123100303951368
Ctenophora_festiva	Ctenophora_festiva|ZFMK-TIS-2000697	Tipula_submarmorata	Tipula_submarmorata|ZFMK-TIS-2007568	0.123100303951368
Ctenophora_festiva	Ctenophora_festiva|ZFMK-TIS-2000697	Tipula_submarmorata	Tipula_submarmorata|ZFMK-TIS-2007705	0.123100303951368
Ctenophora_festiva	Ctenophora_festiva|ZFMK-TIS-2000697	Tipula_submarmorata	Tipula_submarmorata|ZFMK-TIS-2007710	0.123100303951368
Ctenophora_festiva	Ctenophora_festiva|ZFMK-TIS-2000697	Tipula_submarmorata	Tipula_submarmorata|ZFMK-TIS-2007711	0.123100303951368
Ctenophora_festiva	Ctenophora_festiva|ZFMK-TIS-2000697	Tipula_submarmorata	Tipula_submarmorata|ZFMK-TIS-2007712	0.123100303951368
Ctenophora_festiva	Ctenophora_festiva|ZFMK-TIS-2000697	Tipula_subvafra	Tipula_subvafra|ZFMK-TIS-2006252	0.117021276595745
Ctenophora_festiva	Ctenophora_festiva|ZFMK-TIS-2000697	Tipula_trifascingulata	Tipula_trifascingulata|ZFMK-TIS-2010338	0.101823708206687
Ctenophora_festiva	Ctenophora_festiva|ZFMK-TIS-2000697	Tipula_truncorum	Tipula_truncorum|ZFMK-TIS-2009146	0.10790273556231
Ctenophora_festiva	Ctenophora_festiva|ZFMK-TIS-2000697	Tipula_truncorum	Tipula_truncorum|ZFMK-TIS-2010329	0.110942249240122
Ctenophora_festiva	Ctenophora_festiva|ZFMK-TIS-2000697	Tipula_unca	Tipula_unca|ZFMK-TIS-2000673	0.132218844984802
Ctenophora_festiva	Ctenophora_festiva|ZFMK-TIS-2000697	Tipula_unca	Tipula_unca|ZFMK-TIS-2001055	0.132218844984802
Ctenophora_festiva	Ctenophora_festiva|ZFMK-TIS-2000697	Tipula_unca	Tipula_unca|ZFMK-TIS-2001062	0.132218844984802
Ctenophora_festiva	Ctenophora_festiva|ZFMK-TIS-2000697	Tipula_unca	Tipula_unca|ZFMK-TIS-2009687	0.133738601823708
Ctenophora_festiva	Ctenophora_festiva|ZFMK-TIS-2000697	Tipula_unca	Tipula_unca|ZFMK-TIS-2010402	0.132218844984802
Ctenophora_festiva	Ctenophora_festiva|ZFMK-TIS-2000697	Tipula_unca	Tipula_unca|ZFMK-TIS-2010403	0.130699088145897
Ctenophora_festiva	Ctenophora_festiva|ZFMK-TIS-2000697	Tipula_variicornis	Tipula_variicornis|ZFMK-TIS-2000675	0.101823708206687
Ctenophora_festiva	Ctenophora_festiva|ZFMK-TIS-2000697	Tipula_variicornis	Tipula_variicornis|ZFMK-TIS-2000676	0.101823708206687
Ctenophora_festiva	Ctenophora_festiva|ZFMK-TIS-2000697	Tipula_variicornis	Tipula_variicornis|ZFMK-TIS-2001047	0.101823708206687
Ctenophora_festiva	Ctenophora_festiva|ZFMK-TIS-2000697	Tipula_variicornis	Tipula_variicornis|ZFMK-TIS-2001054	0.101823708206687
Ctenophora_festiva	Ctenophora_festiva|ZFMK-TIS-2000697	Tipula_variicornis	Tipula_variicornis|ZFMK-TIS-2001057	0.101823708206687
Ctenophora_festiva	Ctenophora_festiva|ZFMK-TIS-2000697	Tipula_variicornis	Tipula_variicornis|ZFMK-TIS-2001058	0.101823708206687
Ctenophora_festiva	Ctenophora_festiva|ZFMK-TIS-2000697	Tipula_variicornis	Tipula_variicornis|ZFMK-TIS-2004131	0.101823708206687
Ctenophora_festiva	Ctenophora_festiva|ZFMK-TIS-2000697	Tipula_variicornis	Tipula_variicornis|ZFMK-TIS-2004671	0.101823708206687
Ctenophora_festiva	Ctenophora_festiva|ZFMK-TIS-2000697	Tipula_variicornis	Tipula_variicornis|ZFMK-TIS-2004674	0.101823708206687
Ctenophora_festiva	Ctenophora_festiva|ZFMK-TIS-2000697	Tipula_variicornis	Tipula_variicornis|ZFMK-TIS-2008983	0.101823708206687
Ctenophora_festiva	Ctenophora_festiva|ZFMK-TIS-2000697	Tipula_variicornis	Tipula_variicornis|ZFMK-TIS-2010598	0.101823708206687
Ctenophora_festiva	Ctenophora_festiva|ZFMK-TIS-2000697	Tipula_variicornis	Tipula_variicornis|ZFMK-TIS-2010599	0.101823708206687
Ctenophora_festiva	Ctenophora_festiva|ZFMK-TIS-2000697	Tipula_variicornis	Tipula_variicornis|ZFMK-TIS-2010600	0.101823708206687
Ctenophora_festiva	Ctenophora_festiva|ZFMK-TIS-2000697	Tipula_variicornis	Tipula_variicornis|ZFMK-TIS-2010601	0.101823708206687
Ctenophora_festiva	Ctenophora_festiva|ZFMK-TIS-2000697	Tipula_variicornis	Tipula_variicornis|ZFMK-TIS-2582893	0.101823708206687
Ctenophora_festiva	Ctenophora_festiva|ZFMK-TIS-2000697	Tipula_varipennis	Tipula_varipennis|GBOL-224106152_BIOUG26555-G11	0.110544217687075
Ctenophora_festiva	Ctenophora_festiva|ZFMK-TIS-2000697	Tipula_varipennis	Tipula_varipennis|GBOL-224106156_BIOUG26555-H03	0.110544217687075
Ctenophora_festiva	Ctenophora_festiva|ZFMK-TIS-2000697	Tipula_varipennis	Tipula_varipennis|GBOL-224106159_BIOUG26555-H06	0.104882459312839
Ctenophora_festiva	Ctenophora_festiva|ZFMK-TIS-2000697	Tipula_varipennis	Tipula_varipennis|ZFMK-TIS-2003719	0.109422492401216
Ctenophora_festiva	Ctenophora_festiva|ZFMK-TIS-2000697	Tipula_varipennis	Tipula_varipennis|ZFMK-TIS-2003725	0.109422492401216
Ctenophora_festiva	Ctenophora_festiva|ZFMK-TIS-2000697	Tipula_varipennis	Tipula_varipennis|ZFMK-TIS-2003726	0.110942249240122
Ctenophora_festiva	Ctenophora_festiva|ZFMK-TIS-2000697	Tipula_varipennis	Tipula_varipennis|ZFMK-TIS-2004651	0.112462006079027
Ctenophora_festiva	Ctenophora_festiva|ZFMK-TIS-2000697	Tipula_varipennis	Tipula_varipennis|ZFMK-TIS-2007569	0.109422492401216
Ctenophora_festiva	Ctenophora_festiva|ZFMK-TIS-2000697	Tipula_varipennis	Tipula_varipennis|ZFMK-TIS-2007570	0.110942249240122
Ctenophora_festiva	Ctenophora_festiva|ZFMK-TIS-2000697	Tipula_varipennis	Tipula_varipennis|ZFMK-TIS-2007707	0.112462006079027
Ctenophora_festiva	Ctenophora_festiva|ZFMK-TIS-2000697	Tipula_varipennis	Tipula_varipennis|ZFMK-TIS-2007713	0.112462006079027
Ctenophora_festiva	Ctenophora_festiva|ZFMK-TIS-2000697	Tipula_varipennis	Tipula_varipennis|ZFMK-TIS-2007714	0.112462006079027
Ctenophora_festiva	Ctenophora_festiva|ZFMK-TIS-2000697	Tipula_varipennis	Tipula_varipennis|ZFMK-TIS-2010312	0.110942249240122
Ctenophora_festiva	Ctenophora_festiva|ZFMK-TIS-2000697	Tipula_varipennis	Tipula_varipennis|ZFMK-TIS-2582898	0.110942249240122
Ctenophora_festiva	Ctenophora_festiva|ZFMK-TIS-2000697	Tipula_vernalis	Tipula_vernalis|ZFMK-TIS-2003722	0.115501519756839
Ctenophora_festiva	Ctenophora_festiva|ZFMK-TIS-2000697	Tipula_vernalis	Tipula_vernalis|ZFMK-TIS-2003724	0.112462006079027
Ctenophora_festiva	Ctenophora_festiva|ZFMK-TIS-2000697	Tipula_vernalis	Tipula_vernalis|ZFMK-TIS-2003727	0.110942249240122
Ctenophora_festiva	Ctenophora_festiva|ZFMK-TIS-2000697	Tipula_vernalis	Tipula_vernalis|ZFMK-TIS-2003730	0.113981762917933
Ctenophora_festiva	Ctenophora_festiva|ZFMK-TIS-2000697	Tipula_vernalis	Tipula_vernalis|ZFMK-TIS-2003731	0.109422492401216
Ctenophora_festiva	Ctenophora_festiva|ZFMK-TIS-2000697	Tipula_vernalis	Tipula_vernalis|ZFMK-TIS-2004626	0.10958904109589
Ctenophora_festiva	Ctenophora_festiva|ZFMK-TIS-2000697	Tipula_vernalis	Tipula_vernalis|ZFMK-TIS-2004628	0.112462006079027
Ctenophora_festiva	Ctenophora_festiva|ZFMK-TIS-2000697	Tipula_vernalis	Tipula_vernalis|ZFMK-TIS-2004632	0.112462006079027
Ctenophora_festiva	Ctenophora_festiva|ZFMK-TIS-2000697	Tipula_vernalis	Tipula_vernalis|ZFMK-TIS-2005123	0.110942249240122
Ctenophora_festiva	Ctenophora_festiva|ZFMK-TIS-2000697	Tipula_vernalis	Tipula_vernalis|ZFMK-TIS-2005125	0.110942249240122
Ctenophora_festiva	Ctenophora_festiva|ZFMK-TIS-2000697	Tipula_vernalis	Tipula_vernalis|ZFMK-TIS-2005127	0.112462006079027
Ctenophora_festiva	Ctenophora_festiva|ZFMK-TIS-2000697	Tipula_vernalis	Tipula_vernalis|ZFMK-TIS-2006567	0.109756097560976
Ctenophora_festiva	Ctenophora_festiva|ZFMK-TIS-2000697	Tipula_vernalis	Tipula_vernalis|ZFMK-TIS-2006571	0.112633181126332
Ctenophora_festiva	Ctenophora_festiva|ZFMK-TIS-2000697	Tipula_vernalis	Tipula_vernalis|ZFMK-TIS-2007584	0.110942249240122
Ctenophora_festiva	Ctenophora_festiva|ZFMK-TIS-2000697	Tipula_vernalis	Tipula_vernalis|ZFMK-TIS-2008987	0.110942249240122
Ctenophora_festiva	Ctenophora_festiva|ZFMK-TIS-2000697	Tipula_vernalis	Tipula_vernalis|ZFMK-TIS-2009098	0.112462006079027
Ctenophora_festiva	Ctenophora_festiva|ZFMK-TIS-2000697	Tipula_vernalis	Tipula_vernalis|ZFMK-TIS-2009101	0.110942249240122
Ctenophora_festiva	Ctenophora_festiva|ZFMK-TIS-2000697	Tipula_vernalis	Tipula_vernalis|ZFMK-TIS-2009104	0.124620060790274
Ctenophora_festiva	Ctenophora_festiva|ZFMK-TIS-2000697	Tipula_vernalis	Tipula_vernalis|ZFMK-TIS-2009180	0.112462006079027
Ctenophora_festiva	Ctenophora_festiva|ZFMK-TIS-2000697	Tipula_vernalis	Tipula_vernalis|ZFMK-TIS-2009189	0.115501519756839
Ctenophora_festiva	Ctenophora_festiva|ZFMK-TIS-2000697	Tipula_vernalis	Tipula_vernalis|ZFMK-TIS-2009190	0.113981762917933
Ctenophora_festiva	Ctenophora_festiva|ZFMK-TIS-2000697	Tipula_vernalis	Tipula_vernalis|ZFMK-TIS-2009473	0.110942249240122
Ctenophora_festiva	Ctenophora_festiva|ZFMK-TIS-2000697	Tipula_vernalis	Tipula_vernalis|ZFMK-TIS-2009504	0.115501519756839
Ctenophora_festiva	Ctenophora_festiva|ZFMK-TIS-2000697	Tipula_vernalis	Tipula_vernalis|ZFMK-TIS-2009513	0.110942249240122
Ctenophora_festiva	Ctenophora_festiva|ZFMK-TIS-2000697	Tipula_vernalis	Tipula_vernalis|ZFMK-TIS-2009719	0.110942249240122
Ctenophora_festiva	Ctenophora_festiva|ZFMK-TIS-2000697	Tipula_vernalis	Tipula_vernalis|ZFMK-TIS-2009720	0.110942249240122
Ctenophora_festiva	Ctenophora_festiva|ZFMK-TIS-2000697	Tipula_vernalis	Tipula_vernalis|ZFMK-TIS-2009814	0.110942249240122
Ctenophora_festiva	Ctenophora_festiva|ZFMK-TIS-2000697	Tipula_vernalis	Tipula_vernalis|ZFMK-TIS-2010045	0.112462006079027
Ctenophora_festiva	Ctenophora_festiva|ZFMK-TIS-2000697	Tipula_vernalis	Tipula_vernalis|ZFMK-TIS-2010171	0.110942249240122
Ctenophora_festiva	Ctenophora_festiva|ZFMK-TIS-2000697	Tipula_vernalis	Tipula_vernalis|ZFMK-TIS-2010609	0.109422492401216
Ctenophora_festiva	Ctenophora_festiva|ZFMK-TIS-2000697	Tipula_vernalis	Tipula_vernalis|ZFMK-TIS-2010610	0.110942249240122
Ctenophora_festiva	Ctenophora_festiva|ZFMK-TIS-2000697	Tipula_vernalis	Tipula_vernalis|ZFMK-TIS-2010611	0.109422492401216
Ctenophora_festiva	Ctenophora_festiva|ZFMK-TIS-2000697	Tipula_vernalis	Tipula_vernalis|ZFMK-TIS-2010618	0.110942249240122
Ctenophora_festiva	Ctenophora_festiva|ZFMK-TIS-2000697	Tipula_vernalis	Tipula_vernalis|ZFMK-TIS-2520065	0.109422492401216
Ctenophora_festiva	Ctenophora_festiva|ZFMK-TIS-2000697	Tipula_vernalis	Tipula_vernalis|ZFMK-TIS-2520066	0.110942249240122
Ctenophora_festiva	Ctenophora_festiva|ZFMK-TIS-2000697	Tipula_vernalis	Tipula_vernalis|ZFMK-TIS-2582886	0.112462006079027
Ctenophora_festiva	Ctenophora_festiva|ZFMK-TIS-2000697	Tipula_vernalis	Tipula_vernalis|ZFMK-TIS-2582888	0.112462006079027
Ctenophora_festiva	Ctenophora_festiva|ZFMK-TIS-2000697	Tipula_vernalis	Tipula_vernalis|ZFMK-TIS-2591799	0.112633181126332
Ctenophora_festiva	Ctenophora_festiva|ZFMK-TIS-2000697	Tipula_vernalis	Tipula_vernalis|ZFMK-TIS-2591803	0.110942249240122
Ctenophora_festiva	Ctenophora_festiva|ZFMK-TIS-2000697	Tipula_vernalis	Tipula_vernalis|ZFMK-TIS-2628868	0.112633181126332
Ctenophora_festiva	Ctenophora_festiva|ZFMK-TIS-2000697	Tipula_vernalis	Tipula_vernalis|ZFMK-TIS-2628891	0.112462006079027
Ctenophora_festiva	Ctenophora_festiva|ZFMK-TIS-2000697	Tipula_vernalis	Tipula_vernalis|ZFMK-TIS-2628901	0.112462006079027
Ctenophora_festiva	Ctenophora_festiva|ZFMK-TIS-2000697	Tipula_vernalis	Tipula_vernalis|ZFMK-TIS-2628902	0.111111111111111
Ctenophora_festiva	Ctenophora_festiva|ZFMK-TIS-2000697	Tipula_verrucosa	Tipula_verrucosa|ZFMK-TIS-2009486	0.129179331306991
Ctenophora_festiva	Ctenophora_festiva|ZFMK-TIS-2000697	Tipula_verrucosa	Tipula_verrucosa|ZFMK-TIS-2009487	0.127853881278539
Ctenophora_festiva	Ctenophora_festiva|ZFMK-TIS-2000697	Tipula_verrucosa	Tipula_verrucosa|ZFMK-TIS-2009488	0.127853881278539
Ctenophora_festiva	Ctenophora_festiva|ZFMK-TIS-2000697	Tipula_verrucosa	Tipula_verrucosa|ZFMK-TIS-2010058	0.129179331306991
Ctenophora_festiva	Ctenophora_festiva|ZFMK-TIS-2000697	Tipula_vittata	Tipula_vittata|ZFMK-TIS-2000670	0.139817629179331
Ctenophora_festiva	Ctenophora_festiva|ZFMK-TIS-2000697	Tipula_vittata	Tipula_vittata|ZFMK-TIS-2000671	0.136363636363636
Ctenophora_festiva	Ctenophora_festiva|ZFMK-TIS-2000697	Tipula_vittata	Tipula_vittata|ZFMK-TIS-2000672	0.13677811550152
Ctenophora_festiva	Ctenophora_festiva|ZFMK-TIS-2000697	Tipula_vittata	Tipula_vittata|ZFMK-TIS-2000695	0.138297872340426
Ctenophora_festiva	Ctenophora_festiva|ZFMK-TIS-2000697	Tipula_vittata	Tipula_vittata|ZFMK-TIS-2004124	0.138297872340426
Ctenophora_festiva	Ctenophora_festiva|ZFMK-TIS-2000697	Tipula_vittata	Tipula_vittata|ZFMK-TIS-2007565	0.139817629179331
Ctenophora_festiva	Ctenophora_festiva|ZFMK-TIS-2000697	Tipula_vittata	Tipula_vittata|ZFMK-TIS-2007566	0.139817629179331
Ctenophora_festiva	Ctenophora_festiva|ZFMK-TIS-2000697	Tipula_vittata	Tipula_vittata|ZFMK-TIS-2007716	0.139817629179331
Ctenophora_festiva	Ctenophora_festiva|ZFMK-TIS-2000697	Tipula_vittata	Tipula_vittata|ZFMK-TIS-2628793	0.138297872340426
Ctenophora_festiva	Ctenophora_festiva|ZFMK-TIS-2000697	Tipula_vittata	Tipula_vittata|ZFMK-TIS-2628795	0.13677811550152
Ctenophora_festiva	Ctenophora_festiva|ZFMK-TIS-2004114	Ctenophora_festiva	Ctenophora_festiva|ZFMK-TIS-2004121	0
Ctenophora_festiva	Ctenophora_festiva|ZFMK-TIS-2004114	Ctenophora_flaveolata	Ctenophora_flaveolata|GBOL-223955139_BIOUG17000-E08	0.0775075987841945
Ctenophora_festiva	Ctenophora_festiva|ZFMK-TIS-2004114	Ctenophora_flaveolata	Ctenophora_flaveolata|GBOL-223955140_BIOUG17000-E09	0.0775075987841945
Ctenophora_festiva	Ctenophora_festiva|ZFMK-TIS-2004114	Ctenophora_flaveolata	Ctenophora_flaveolata|ZFMK-TIS-2000687	0.0775075987841945
Ctenophora_festiva	Ctenophora_festiva|ZFMK-TIS-2004114	Ctenophora_flaveolata	Ctenophora_flaveolata|ZFMK-TIS-2004108	0.0775075987841945
Ctenophora_festiva	Ctenophora_festiva|ZFMK-TIS-2004114	Ctenophora_flaveolata	Ctenophora_flaveolata|ZFMK-TIS-2004110	0.0775075987841945
Ctenophora_festiva	Ctenophora_festiva|ZFMK-TIS-2004114	Ctenophora_flaveolata	Ctenophora_flaveolata|ZFMK-TIS-2005458	0.0809160305343511
Ctenophora_festiva	Ctenophora_festiva|ZFMK-TIS-2004114	Ctenophora_flaveolata	Ctenophora_flaveolata|ZFMK-TIS-2008978	0.0775075987841945
Ctenophora_festiva	Ctenophora_festiva|ZFMK-TIS-2004114	Ctenophora_flaveolata	Ctenophora_flaveolata|ZFMK-TIS-2008979	0.0772797527047913
Ctenophora_festiva	Ctenophora_festiva|ZFMK-TIS-2004114	Ctenophora_flaveolata	Ctenophora_flaveolata|ZFMK-TIS-2009566	0.0775075987841945
Ctenophora_festiva	Ctenophora_festiva|ZFMK-TIS-2004114	Ctenophora_ornata	Ctenophora_ornata|ZFMK-TIS-2005451	0.0911854103343465
Ctenophora_festiva	Ctenophora_festiva|ZFMK-TIS-2004114	Ctenophora_ornata	Ctenophora_ornata|ZFMK-TIS-2005460	0.0911854103343465
Ctenophora_festiva	Ctenophora_festiva|ZFMK-TIS-2004114	Ctenophora_ornata	Ctenophora_ornata|ZFMK-TIS-2007230	0.0911854103343465
Ctenophora_festiva	Ctenophora_festiva|ZFMK-TIS-2004114	Ctenophora_ornata	Ctenophora_ornata|ZFMK-TIS-2009563	0.0911854103343465
Ctenophora_festiva	Ctenophora_festiva|ZFMK-TIS-2004114	Ctenophora_ornata	Ctenophora_ornata|ZFMK-TIS-2577800	0.0911854103343465
Ctenophora_festiva	Ctenophora_festiva|ZFMK-TIS-2004114	Ctenophora_pectinicornis	Ctenophora_pectinicornis|ZFMK-TIS-2003743	0.0759878419452888
Ctenophora_festiva	Ctenophora_festiva|ZFMK-TIS-2004114	Ctenophora_pectinicornis	Ctenophora_pectinicornis|ZFMK-TIS-2005077	0.0759878419452888
Ctenophora_festiva	Ctenophora_festiva|ZFMK-TIS-2004114	Ctenophora_pectinicornis	Ctenophora_pectinicornis|ZFMK-TIS-2005159	0.0759878419452888
Ctenophora_festiva	Ctenophora_festiva|ZFMK-TIS-2004114	Ctenophora_pectinicornis	Ctenophora_pectinicornis|ZFMK-TIS-2005440	0.0745814307458143
Ctenophora_festiva	Ctenophora_festiva|ZFMK-TIS-2004114	Ctenophora_pectinicornis	Ctenophora_pectinicornis|ZFMK-TIS-2007704	0.074468085106383
Ctenophora_festiva	Ctenophora_festiva|ZFMK-TIS-2004114	Ctenophora_pectinicornis	Ctenophora_pectinicornis|ZFMK-TIS-2009021	0.0770440251572327
Ctenophora_festiva	Ctenophora_festiva|ZFMK-TIS-2004114	Ctenophora_pectinicornis	Ctenophora_pectinicornis|ZFMK-TIS-2010174	0.074468085106383
Ctenophora_festiva	Ctenophora_festiva|ZFMK-TIS-2004114	Ctenophora_pectinicornis	Ctenophora_pectinicornis|ZFMK-TIS-2010175	0.074468085106383
Ctenophora_festiva	Ctenophora_festiva|ZFMK-TIS-2004114	Ctenophora_pectinicornis	Ctenophora_pectinicornis|ZFMK-TIS-2010299	0.074468085106383
Ctenophora_festiva	Ctenophora_festiva|ZFMK-TIS-2004114	Dictenidia_bimaculata	Dictenidia_bimaculata|GBOL-224106164_BIOUG26555-H11	0.106732348111658
Ctenophora_festiva	Ctenophora_festiva|ZFMK-TIS-2004114	Dictenidia_bimaculata	Dictenidia_bimaculata|ZFMK-TIS-14740	0.10790273556231
Ctenophora_festiva	Ctenophora_festiva|ZFMK-TIS-2004114	Dictenidia_bimaculata	Dictenidia_bimaculata|ZFMK-TIS-1800500_BIOUG16275-C02	0.106060606060606
Ctenophora_festiva	Ctenophora_festiva|ZFMK-TIS-2004114	Dictenidia_bimaculata	Dictenidia_bimaculata|ZFMK-TIS-1800550_BIOUG16275-G04	0.108156028368794
Ctenophora_festiva	Ctenophora_festiva|ZFMK-TIS-2004114	Dictenidia_bimaculata	Dictenidia_bimaculata|ZFMK-TIS-1800625_BIOUG16352-E08	0.106598984771574
Ctenophora_festiva	Ctenophora_festiva|ZFMK-TIS-2004114	Dictenidia_bimaculata	Dictenidia_bimaculata|ZFMK-TIS-1800626_BIOUG16352-E09	0.106060606060606
Ctenophora_festiva	Ctenophora_festiva|ZFMK-TIS-2004114	Dictenidia_bimaculata	Dictenidia_bimaculata|ZFMK-TIS-1801078_BIOUG16609-C10	0.107081174438687
Ctenophora_festiva	Ctenophora_festiva|ZFMK-TIS-2004114	Dictenidia_bimaculata	Dictenidia_bimaculata|ZFMK-TIS-2009003	0.10790273556231
Ctenophora_festiva	Ctenophora_festiva|ZFMK-TIS-2004114	Dictenidia_bimaculata	Dictenidia_bimaculata|ZFMK-TIS-2009004	0.10790273556231
Ctenophora_festiva	Ctenophora_festiva|ZFMK-TIS-2004114	Dictenidia_bimaculata	Dictenidia_bimaculata|ZFMK-TIS-2009450	0.10790273556231
Ctenophora_festiva	Ctenophora_festiva|ZFMK-TIS-2004114	Dictenidia_bimaculata	Dictenidia_bimaculata|ZFMK-TIS-2010547	0.10790273556231
Ctenophora_festiva	Ctenophora_festiva|ZFMK-TIS-2004114	Dictenidia_bimaculata	Dictenidia_bimaculata|ZFMK-TIS-2010658	0.10790273556231
Ctenophora_festiva	Ctenophora_festiva|ZFMK-TIS-2004114	Dolichopeza_albipes	Dolichopeza_albipes|ZFMK-TIS-2005464	0.106382978723404
Ctenophora_festiva	Ctenophora_festiva|ZFMK-TIS-2004114	Nephrotoma_aculeata	Nephrotoma_aculeata|ZFMK-TIS-1800687_BIOUG16355-B11	0.150259067357513
Ctenophora_festiva	Ctenophora_festiva|ZFMK-TIS-2004114	Nephrotoma_aculeata	Nephrotoma_aculeata|ZFMK-TIS-2008988	0.141337386018237
Ctenophora_festiva	Ctenophora_festiva|ZFMK-TIS-2004114	Nephrotoma_aculeata	Nephrotoma_aculeata|ZFMK-TIS-2009005	0.142857142857143
Ctenophora_festiva	Ctenophora_festiva|ZFMK-TIS-2004114	Nephrotoma_aculeata	Nephrotoma_aculeata|ZFMK-TIS-2009028	0.145896656534954
Ctenophora_festiva	Ctenophora_festiva|ZFMK-TIS-2004114	Nephrotoma_aculeata	Nephrotoma_aculeata|ZFMK-TIS-2009029	0.142857142857143
Ctenophora_festiva	Ctenophora_festiva|ZFMK-TIS-2004114	Nephrotoma_aculeata	Nephrotoma_aculeata|ZFMK-TIS-2009072	0.141337386018237
Ctenophora_festiva	Ctenophora_festiva|ZFMK-TIS-2004114	Nephrotoma_aculeata	Nephrotoma_aculeata|ZFMK-TIS-2009134	0.142857142857143
Ctenophora_festiva	Ctenophora_festiva|ZFMK-TIS-2004114	Nephrotoma_aculeata	Nephrotoma_aculeata|ZFMK-TIS-2009648	0.145896656534954
Ctenophora_festiva	Ctenophora_festiva|ZFMK-TIS-2004114	Nephrotoma_aculeata	Nephrotoma_aculeata|ZFMK-TIS-2009649	0.145896656534954
Ctenophora_festiva	Ctenophora_festiva|ZFMK-TIS-2004114	Nephrotoma_aculeata	Nephrotoma_aculeata|ZFMK-TIS-2010671	0.142857142857143
Ctenophora_festiva	Ctenophora_festiva|ZFMK-TIS-2004114	Nephrotoma_analis	Nephrotoma_analis|GBOL-224106235_BIOUG26553-A12	0.125211505922166
Ctenophora_festiva	Ctenophora_festiva|ZFMK-TIS-2004114	Nephrotoma_analis	Nephrotoma_analis|ZFMK-TIS-2000678	0.127659574468085
Ctenophora_festiva	Ctenophora_festiva|ZFMK-TIS-2004114	Nephrotoma_analis	Nephrotoma_analis|ZFMK-TIS-2005139	0.127659574468085
Ctenophora_festiva	Ctenophora_festiva|ZFMK-TIS-2004114	Nephrotoma_analis	Nephrotoma_analis|ZFMK-TIS-2006581	0.126331811263318
Ctenophora_festiva	Ctenophora_festiva|ZFMK-TIS-2004114	Nephrotoma_analis	Nephrotoma_analis|ZFMK-TIS-2006585	0.127659574468085
Ctenophora_festiva	Ctenophora_festiva|ZFMK-TIS-2004114	Nephrotoma_analis	Nephrotoma_analis|ZFMK-TIS-2009628	0.126139817629179
Ctenophora_festiva	Ctenophora_festiva|ZFMK-TIS-2004114	Nephrotoma_analis	Nephrotoma_analis|ZFMK-TIS-2009629	0.126139817629179
Ctenophora_festiva	Ctenophora_festiva|ZFMK-TIS-2004114	Nephrotoma_analis	Nephrotoma_analis|ZFMK-TIS-2009976	0.126139817629179
Ctenophora_festiva	Ctenophora_festiva|ZFMK-TIS-2004114	Nephrotoma_analis	Nephrotoma_analis|ZFMK-TIS-2010387	0.127659574468085
Ctenophora_festiva	Ctenophora_festiva|ZFMK-TIS-2004114	Nephrotoma_analis	Nephrotoma_analis|ZFMK-TIS-2010525	0.127659574468085
Ctenophora_festiva	Ctenophora_festiva|ZFMK-TIS-2004114	Nephrotoma_analis	Nephrotoma_analis|ZFMK-TIS-2010734	0.127659574468085
Ctenophora_festiva	Ctenophora_festiva|ZFMK-TIS-2004114	Nephrotoma_analis	Nephrotoma_analis|ZFMK-TIS-2010735	0.126139817629179
Ctenophora_festiva	Ctenophora_festiva|ZFMK-TIS-2004114	Nephrotoma_analis	Nephrotoma_analis|ZFMK-TIS-2555509	0.126139817629179
Ctenophora_festiva	Ctenophora_festiva|ZFMK-TIS-2004114	Nephrotoma_appendiculata	Nephrotoma_appendiculata|ZFMK-TIS-2003721	0.167173252279635
Ctenophora_festiva	Ctenophora_festiva|ZFMK-TIS-2004114	Nephrotoma_appendiculata	Nephrotoma_appendiculata|ZFMK-TIS-2003732	0.167173252279635
Ctenophora_festiva	Ctenophora_festiva|ZFMK-TIS-2004114	Nephrotoma_appendiculata	Nephrotoma_appendiculata|ZFMK-TIS-2004687	0.167173252279635
Ctenophora_festiva	Ctenophora_festiva|ZFMK-TIS-2004114	Nephrotoma_appendiculata	Nephrotoma_appendiculata|ZFMK-TIS-2004689	0.167173252279635
Ctenophora_festiva	Ctenophora_festiva|ZFMK-TIS-2004114	Nephrotoma_appendiculata	Nephrotoma_appendiculata|ZFMK-TIS-2004691	0.168693009118541
Ctenophora_festiva	Ctenophora_festiva|ZFMK-TIS-2004114	Nephrotoma_appendiculata	Nephrotoma_appendiculata|ZFMK-TIS-2005143	0.167173252279635
Ctenophora_festiva	Ctenophora_festiva|ZFMK-TIS-2004114	Nephrotoma_appendiculata	Nephrotoma_appendiculata|ZFMK-TIS-2005145	0.167173252279635
Ctenophora_festiva	Ctenophora_festiva|ZFMK-TIS-2004114	Nephrotoma_appendiculata	Nephrotoma_appendiculata|ZFMK-TIS-2005147	0.167173252279635
Ctenophora_festiva	Ctenophora_festiva|ZFMK-TIS-2004114	Nephrotoma_appendiculata	Nephrotoma_appendiculata|ZFMK-TIS-2005162	0.167173252279635
Ctenophora_festiva	Ctenophora_festiva|ZFMK-TIS-2004114	Nephrotoma_appendiculata	Nephrotoma_appendiculata|ZFMK-TIS-2005164	0.167173252279635
Ctenophora_festiva	Ctenophora_festiva|ZFMK-TIS-2004114	Nephrotoma_appendiculata	Nephrotoma_appendiculata|ZFMK-TIS-2005166	0.167173252279635
Ctenophora_festiva	Ctenophora_festiva|ZFMK-TIS-2004114	Nephrotoma_appendiculata	Nephrotoma_appendiculata|ZFMK-TIS-2005168	0.167173252279635
Ctenophora_festiva	Ctenophora_festiva|ZFMK-TIS-2004114	Nephrotoma_appendiculata	Nephrotoma_appendiculata|ZFMK-TIS-2005170	0.168693009118541
Ctenophora_festiva	Ctenophora_festiva|ZFMK-TIS-2004114	Nephrotoma_appendiculata	Nephrotoma_appendiculata|ZFMK-TIS-2005172	0.167173252279635
Ctenophora_festiva	Ctenophora_festiva|ZFMK-TIS-2004114	Nephrotoma_appendiculata	Nephrotoma_appendiculata|ZFMK-TIS-2005174	0.167173252279635
Ctenophora_festiva	Ctenophora_festiva|ZFMK-TIS-2004114	Nephrotoma_appendiculata	Nephrotoma_appendiculata|ZFMK-TIS-2006620	0.167173252279635
Ctenophora_festiva	Ctenophora_festiva|ZFMK-TIS-2004114	Nephrotoma_appendiculata	Nephrotoma_appendiculata|ZFMK-TIS-2007571	0.167173252279635
Ctenophora_festiva	Ctenophora_festiva|ZFMK-TIS-2004114	Nephrotoma_appendiculata	Nephrotoma_appendiculata|ZFMK-TIS-2007574	0.167173252279635
Ctenophora_festiva	Ctenophora_festiva|ZFMK-TIS-2004114	Nephrotoma_appendiculata	Nephrotoma_appendiculata|ZFMK-TIS-2007575	0.168693009118541
Ctenophora_festiva	Ctenophora_festiva|ZFMK-TIS-2004114	Nephrotoma_appendiculata	Nephrotoma_appendiculata|ZFMK-TIS-2007725	0.167173252279635
Ctenophora_festiva	Ctenophora_festiva|ZFMK-TIS-2004114	Nephrotoma_appendiculata	Nephrotoma_appendiculata|ZFMK-TIS-2009008	0.166407465007776
Ctenophora_festiva	Ctenophora_festiva|ZFMK-TIS-2004114	Nephrotoma_appendiculata	Nephrotoma_appendiculata|ZFMK-TIS-2009033	0.167173252279635
Ctenophora_festiva	Ctenophora_festiva|ZFMK-TIS-2004114	Nephrotoma_appendiculata	Nephrotoma_appendiculata|ZFMK-TIS-2009079	0.167173252279635
Ctenophora_festiva	Ctenophora_festiva|ZFMK-TIS-2004114	Nephrotoma_appendiculata	Nephrotoma_appendiculata|ZFMK-TIS-2009129	0.167173252279635
Ctenophora_festiva	Ctenophora_festiva|ZFMK-TIS-2004114	Nephrotoma_appendiculata	Nephrotoma_appendiculata|ZFMK-TIS-2009174	0.17629179331307
Ctenophora_festiva	Ctenophora_festiva|ZFMK-TIS-2004114	Nephrotoma_appendiculata	Nephrotoma_appendiculata|ZFMK-TIS-2009175	0.168693009118541
Ctenophora_festiva	Ctenophora_festiva|ZFMK-TIS-2004114	Nephrotoma_appendiculata	Nephrotoma_appendiculata|ZFMK-TIS-2009184	0.167173252279635
Ctenophora_festiva	Ctenophora_festiva|ZFMK-TIS-2004114	Nephrotoma_appendiculata	Nephrotoma_appendiculata|ZFMK-TIS-2009185	0.167173252279635
Ctenophora_festiva	Ctenophora_festiva|ZFMK-TIS-2004114	Nephrotoma_appendiculata	Nephrotoma_appendiculata|ZFMK-TIS-2009240	0.167173252279635
Ctenophora_festiva	Ctenophora_festiva|ZFMK-TIS-2004114	Nephrotoma_appendiculata	Nephrotoma_appendiculata|ZFMK-TIS-2009247	0.167173252279635
Ctenophora_festiva	Ctenophora_festiva|ZFMK-TIS-2004114	Nephrotoma_appendiculata	Nephrotoma_appendiculata|ZFMK-TIS-2009278	0.168693009118541
Ctenophora_festiva	Ctenophora_festiva|ZFMK-TIS-2004114	Nephrotoma_appendiculata	Nephrotoma_appendiculata|ZFMK-TIS-2009708	0.167173252279635
Ctenophora_festiva	Ctenophora_festiva|ZFMK-TIS-2004114	Nephrotoma_appendiculata	Nephrotoma_appendiculata|ZFMK-TIS-2009721	0.167173252279635
Ctenophora_festiva	Ctenophora_festiva|ZFMK-TIS-2004114	Nephrotoma_appendiculata	Nephrotoma_appendiculata|ZFMK-TIS-2009777	0.167173252279635
Ctenophora_festiva	Ctenophora_festiva|ZFMK-TIS-2004114	Nephrotoma_appendiculata	Nephrotoma_appendiculata|ZFMK-TIS-2009778	0.167173252279635
Ctenophora_festiva	Ctenophora_festiva|ZFMK-TIS-2004114	Nephrotoma_appendiculata	Nephrotoma_appendiculata|ZFMK-TIS-2010604	0.167173252279635
Ctenophora_festiva	Ctenophora_festiva|ZFMK-TIS-2004114	Nephrotoma_appendiculata	Nephrotoma_appendiculata|ZFMK-TIS-2010605	0.167173252279635
Ctenophora_festiva	Ctenophora_festiva|ZFMK-TIS-2004114	Nephrotoma_appendiculata	Nephrotoma_appendiculata|ZFMK-TIS-2010607	0.167173252279635
Ctenophora_festiva	Ctenophora_festiva|ZFMK-TIS-2004114	Nephrotoma_appendiculata	Nephrotoma_appendiculata|ZFMK-TIS-2520085	0.167173252279635
Ctenophora_festiva	Ctenophora_festiva|ZFMK-TIS-2004114	Nephrotoma_appendiculata	Nephrotoma_appendiculata|ZFMK-TIS-2520090	0.167173252279635
Ctenophora_festiva	Ctenophora_festiva|ZFMK-TIS-2004114	Nephrotoma_appendiculata	Nephrotoma_appendiculata|ZFMK-TIS-2527997	0.167173252279635
Ctenophora_festiva	Ctenophora_festiva|ZFMK-TIS-2004114	Nephrotoma_appendiculata	Nephrotoma_appendiculata|ZFMK-TIS-2582911	0.167173252279635
Ctenophora_festiva	Ctenophora_festiva|ZFMK-TIS-2004114	Nephrotoma_appendiculata	Nephrotoma_appendiculata|ZFMK-TIS-2582913	0.167173252279635
Ctenophora_festiva	Ctenophora_festiva|ZFMK-TIS-2004114	Nephrotoma_appendiculata	Nephrotoma_appendiculata|ZFMK-TIS-2582915	0.167173252279635
Ctenophora_festiva	Ctenophora_festiva|ZFMK-TIS-2004114	Nephrotoma_appendiculata	Nephrotoma_appendiculata|ZFMK-TIS-2582917	0.168693009118541
Ctenophora_festiva	Ctenophora_festiva|ZFMK-TIS-2004114	Nephrotoma_appendiculata	Nephrotoma_appendiculata|ZFMK-TIS-2628865	0.168693009118541
Ctenophora_festiva	Ctenophora_festiva|ZFMK-TIS-2004114	Nephrotoma_appendiculata	Nephrotoma_appendiculata|ZFMK-TIS-2628866	0.168693009118541
Ctenophora_festiva	Ctenophora_festiva|ZFMK-TIS-2004114	Nephrotoma_appendiculata	Nephrotoma_appendiculata|ZFMK-TIS-2628867	0.167173252279635
Ctenophora_festiva	Ctenophora_festiva|ZFMK-TIS-2004114	Nephrotoma_appendiculata	Nephrotoma_appendiculata|ZFMK-TIS-2628888	0.167682926829268
Ctenophora_festiva	Ctenophora_festiva|ZFMK-TIS-2004114	Nephrotoma_appendiculata	Nephrotoma_appendiculata|ZFMK-TIS-2628889	0.167682926829268
Ctenophora_festiva	Ctenophora_festiva|ZFMK-TIS-2004114	Nephrotoma_appendiculata	Nephrotoma_appendiculata|ZFMK-TIS-2628897	0.167173252279635
Ctenophora_festiva	Ctenophora_festiva|ZFMK-TIS-2004114	Nephrotoma_appendiculata	Nephrotoma_appendiculata|ZFMK-TIS-2628898	0.167173252279635
Ctenophora_festiva	Ctenophora_festiva|ZFMK-TIS-2004114	Nephrotoma_appendiculata	Nephrotoma_appendiculata|ZFMK-TIS-2628900	0.167173252279635
Ctenophora_festiva	Ctenophora_festiva|ZFMK-TIS-2004114	Nephrotoma_cornicina	Nephrotoma_cornicina|GBOL-224106236_BIOUG26553-B01	0.164930555555556
Ctenophora_festiva	Ctenophora_festiva|ZFMK-TIS-2004114	Nephrotoma_cornicina	Nephrotoma_cornicina|ZFMK-TIS-2004089	0.161094224924012
Ctenophora_festiva	Ctenophora_festiva|ZFMK-TIS-2004114	Nephrotoma_cornicina	Nephrotoma_cornicina|ZFMK-TIS-2004091	0.159574468085106
Ctenophora_festiva	Ctenophora_festiva|ZFMK-TIS-2004114	Nephrotoma_cornicina	Nephrotoma_cornicina|ZFMK-TIS-2004093	0.162613981762918
Ctenophora_festiva	Ctenophora_festiva|ZFMK-TIS-2004114	Nephrotoma_cornicina	Nephrotoma_cornicina|ZFMK-TIS-2005098	0.161094224924012
Ctenophora_festiva	Ctenophora_festiva|ZFMK-TIS-2004114	Nephrotoma_cornicina	Nephrotoma_cornicina|ZFMK-TIS-2009015	0.161094224924012
Ctenophora_festiva	Ctenophora_festiva|ZFMK-TIS-2004114	Nephrotoma_cornicina	Nephrotoma_cornicina|ZFMK-TIS-2009024	0.170212765957447
Ctenophora_festiva	Ctenophora_festiva|ZFMK-TIS-2004114	Nephrotoma_cornicina	Nephrotoma_cornicina|ZFMK-TIS-2009091	0.161094224924012
Ctenophora_festiva	Ctenophora_festiva|ZFMK-TIS-2004114	Nephrotoma_cornicina	Nephrotoma_cornicina|ZFMK-TIS-2009171	0.162613981762918
Ctenophora_festiva	Ctenophora_festiva|ZFMK-TIS-2004114	Nephrotoma_cornicina	Nephrotoma_cornicina|ZFMK-TIS-2009626	0.161094224924012
Ctenophora_festiva	Ctenophora_festiva|ZFMK-TIS-2004114	Nephrotoma_cornicina	Nephrotoma_cornicina|ZFMK-TIS-2009839	0.161094224924012
Ctenophora_festiva	Ctenophora_festiva|ZFMK-TIS-2004114	Nephrotoma_cornicina	Nephrotoma_cornicina|ZFMK-TIS-2010456	0.161094224924012
Ctenophora_festiva	Ctenophora_festiva|ZFMK-TIS-2004114	Nephrotoma_cornicina	Nephrotoma_cornicina|ZFMK-TIS-2010506	0.162613981762918
Ctenophora_festiva	Ctenophora_festiva|ZFMK-TIS-2004114	Nephrotoma_cornicina	Nephrotoma_cornicina|ZFMK-TIS-2010533	0.161094224924012
Ctenophora_festiva	Ctenophora_festiva|ZFMK-TIS-2004114	Nephrotoma_cornicina	Nephrotoma_cornicina|ZFMK-TIS-2010540	0.161094224924012
Ctenophora_festiva	Ctenophora_festiva|ZFMK-TIS-2004114	Nephrotoma_cornicina	Nephrotoma_cornicina|ZFMK-TIS-2010664	0.161094224924012
Ctenophora_festiva	Ctenophora_festiva|ZFMK-TIS-2004114	Nephrotoma_cornicina	Nephrotoma_cornicina|ZFMK-TIS-2010665	0.161094224924012
Ctenophora_festiva	Ctenophora_festiva|ZFMK-TIS-2004114	Nephrotoma_cornicina	Nephrotoma_cornicina|ZFMK-TIS-2010676	0.162613981762918
Ctenophora_festiva	Ctenophora_festiva|ZFMK-TIS-2004114	Nephrotoma_cornicina	Nephrotoma_cornicina|ZFMK-TIS-2010679	0.161094224924012
Ctenophora_festiva	Ctenophora_festiva|ZFMK-TIS-2004114	Nephrotoma_crocata	Nephrotoma_crocata|ZFMK-TIS-2000685	0.123100303951368
Ctenophora_festiva	Ctenophora_festiva|ZFMK-TIS-2004114	Nephrotoma_crocata	Nephrotoma_crocata|ZFMK-TIS-2000688	0.123100303951368
Ctenophora_festiva	Ctenophora_festiva|ZFMK-TIS-2004114	Nephrotoma_crocata	Nephrotoma_crocata|ZFMK-TIS-2000694	0.123100303951368
Ctenophora_festiva	Ctenophora_festiva|ZFMK-TIS-2004114	Nephrotoma_crocata	Nephrotoma_crocata|ZFMK-TIS-2004697	0.123100303951368
Ctenophora_festiva	Ctenophora_festiva|ZFMK-TIS-2004114	Nephrotoma_crocata	Nephrotoma_crocata|ZFMK-TIS-2591782	0.124620060790274
Ctenophora_festiva	Ctenophora_festiva|ZFMK-TIS-2004114	Nephrotoma_crocata	Nephrotoma_crocata|ZFMK-TIS-2591784	0.120060790273556
Ctenophora_festiva	Ctenophora_festiva|ZFMK-TIS-2004114	Nephrotoma_dorsalis	Nephrotoma_dorsalis|GBOL-224106232_BIOUG26553-A09	0.152777777777778
Ctenophora_festiva	Ctenophora_festiva|ZFMK-TIS-2004114	Nephrotoma_dorsalis	Nephrotoma_dorsalis|ZFMK-TIS-2004088	0.142857142857143
Ctenophora_festiva	Ctenophora_festiva|ZFMK-TIS-2004114	Nephrotoma_dorsalis	Nephrotoma_dorsalis|ZFMK-TIS-2005111	0.142857142857143
Ctenophora_festiva	Ctenophora_festiva|ZFMK-TIS-2004114	Nephrotoma_dorsalis	Nephrotoma_dorsalis|ZFMK-TIS-2005141	0.142857142857143
Ctenophora_festiva	Ctenophora_festiva|ZFMK-TIS-2004114	Nephrotoma_dorsalis	Nephrotoma_dorsalis|ZFMK-TIS-2005171	0.142857142857143
Ctenophora_festiva	Ctenophora_festiva|ZFMK-TIS-2004114	Nephrotoma_dorsalis	Nephrotoma_dorsalis|ZFMK-TIS-2005173	0.142857142857143
Ctenophora_festiva	Ctenophora_festiva|ZFMK-TIS-2004114	Nephrotoma_dorsalis	Nephrotoma_dorsalis|ZFMK-TIS-2006617	0.142857142857143
Ctenophora_festiva	Ctenophora_festiva|ZFMK-TIS-2004114	Nephrotoma_dorsalis	Nephrotoma_dorsalis|ZFMK-TIS-2006621	0.144376899696049
Ctenophora_festiva	Ctenophora_festiva|ZFMK-TIS-2004114	Nephrotoma_dorsalis	Nephrotoma_dorsalis|ZFMK-TIS-2006623	0.141337386018237
Ctenophora_festiva	Ctenophora_festiva|ZFMK-TIS-2004114	Nephrotoma_dorsalis	Nephrotoma_dorsalis|ZFMK-TIS-2007585	0.142857142857143
Ctenophora_festiva	Ctenophora_festiva|ZFMK-TIS-2004114	Nephrotoma_dorsalis	Nephrotoma_dorsalis|ZFMK-TIS-2009360	0.144376899696049
Ctenophora_festiva	Ctenophora_festiva|ZFMK-TIS-2004114	Nephrotoma_dorsalis	Nephrotoma_dorsalis|ZFMK-TIS-2009615	0.145896656534954
Ctenophora_festiva	Ctenophora_festiva|ZFMK-TIS-2004114	Nephrotoma_dorsalis	Nephrotoma_dorsalis|ZFMK-TIS-2009618	0.142857142857143
Ctenophora_festiva	Ctenophora_festiva|ZFMK-TIS-2004114	Nephrotoma_dorsalis	Nephrotoma_dorsalis|ZFMK-TIS-2009631	0.143074581430746
Ctenophora_festiva	Ctenophora_festiva|ZFMK-TIS-2004114	Nephrotoma_dorsalis	Nephrotoma_dorsalis|ZFMK-TIS-2009639	0.141337386018237
Ctenophora_festiva	Ctenophora_festiva|ZFMK-TIS-2004114	Nephrotoma_dorsalis	Nephrotoma_dorsalis|ZFMK-TIS-2009815	0.142857142857143
Ctenophora_festiva	Ctenophora_festiva|ZFMK-TIS-2004114	Nephrotoma_dorsalis	Nephrotoma_dorsalis|ZFMK-TIS-2009816	0.142857142857143
Ctenophora_festiva	Ctenophora_festiva|ZFMK-TIS-2004114	Nephrotoma_dorsalis	Nephrotoma_dorsalis|ZFMK-TIS-2009949	0.142857142857143
Ctenophora_festiva	Ctenophora_festiva|ZFMK-TIS-2004114	Nephrotoma_dorsalis	Nephrotoma_dorsalis|ZFMK-TIS-2010507	0.141337386018237
Ctenophora_festiva	Ctenophora_festiva|ZFMK-TIS-2004114	Nephrotoma_dorsalis	Nephrotoma_dorsalis|ZFMK-TIS-2010508	0.142857142857143
Ctenophora_festiva	Ctenophora_festiva|ZFMK-TIS-2004114	Nephrotoma_dorsalis	Nephrotoma_dorsalis|ZFMK-TIS-2010509	0.142857142857143
Ctenophora_festiva	Ctenophora_festiva|ZFMK-TIS-2004114	Nephrotoma_dorsalis	Nephrotoma_dorsalis|ZFMK-TIS-2582921	0.142857142857143
Ctenophora_festiva	Ctenophora_festiva|ZFMK-TIS-2004114	Nephrotoma_dorsalis	Nephrotoma_dorsalis|ZFMK-TIS-2582923	0.142857142857143
Ctenophora_festiva	Ctenophora_festiva|ZFMK-TIS-2004114	Nephrotoma_dorsalis	Nephrotoma_dorsalis|ZFMK-TIS-2582927	0.145896656534954
Ctenophora_festiva	Ctenophora_festiva|ZFMK-TIS-2004114	Nephrotoma_dorsalis	Nephrotoma_dorsalis|ZFMK-TIS-2591785	0.142857142857143
Ctenophora_festiva	Ctenophora_festiva|ZFMK-TIS-2004114	Nephrotoma_dorsalis	Nephrotoma_dorsalis|ZFMK-TIS-2591793	0.142857142857143
Ctenophora_festiva	Ctenophora_festiva|ZFMK-TIS-2004114	Nephrotoma_dorsalis	Nephrotoma_dorsalis|ZFMK-TIS-2597163	0.141337386018237
Ctenophora_festiva	Ctenophora_festiva|ZFMK-TIS-2004114	Nephrotoma_flavescens	Nephrotoma_flavescens|GBOL-224013023_BIOUG22309-A11	0.144376899696049
Ctenophora_festiva	Ctenophora_festiva|ZFMK-TIS-2004114	Nephrotoma_flavescens	Nephrotoma_flavescens|GBOL-224013024_BIOUG22309-A12	0.145896656534954
Ctenophora_festiva	Ctenophora_festiva|ZFMK-TIS-2004114	Nephrotoma_flavescens	Nephrotoma_flavescens|GBOL-224013028_BIOUG22309-B04	0.145896656534954
Ctenophora_festiva	Ctenophora_festiva|ZFMK-TIS-2004114	Nephrotoma_flavescens	Nephrotoma_flavescens|GBOL-224013029_BIOUG22309-B05	0.145896656534954
Ctenophora_festiva	Ctenophora_festiva|ZFMK-TIS-2004114	Nephrotoma_flavescens	Nephrotoma_flavescens|ZFMK-TIS-2005120	0.144376899696049
Ctenophora_festiva	Ctenophora_festiva|ZFMK-TIS-2004114	Nephrotoma_flavescens	Nephrotoma_flavescens|ZFMK-TIS-2005122	0.144376899696049
Ctenophora_festiva	Ctenophora_festiva|ZFMK-TIS-2004114	Nephrotoma_flavescens	Nephrotoma_flavescens|ZFMK-TIS-2005126	0.144376899696049
Ctenophora_festiva	Ctenophora_festiva|ZFMK-TIS-2004114	Nephrotoma_flavescens	Nephrotoma_flavescens|ZFMK-TIS-2005134	0.14741641337386
Ctenophora_festiva	Ctenophora_festiva|ZFMK-TIS-2004114	Nephrotoma_flavescens	Nephrotoma_flavescens|ZFMK-TIS-2005136	0.141768292682927
Ctenophora_festiva	Ctenophora_festiva|ZFMK-TIS-2004114	Nephrotoma_flavescens	Nephrotoma_flavescens|ZFMK-TIS-2005138	0.144376899696049
Ctenophora_festiva	Ctenophora_festiva|ZFMK-TIS-2004114	Nephrotoma_flavescens	Nephrotoma_flavescens|ZFMK-TIS-2005461	0.144376899696049
Ctenophora_festiva	Ctenophora_festiva|ZFMK-TIS-2004114	Nephrotoma_flavescens	Nephrotoma_flavescens|ZFMK-TIS-2005463	0.145896656534954
Ctenophora_festiva	Ctenophora_festiva|ZFMK-TIS-2004114	Nephrotoma_flavescens	Nephrotoma_flavescens|ZFMK-TIS-2008976	0.144376899696049
Ctenophora_festiva	Ctenophora_festiva|ZFMK-TIS-2004114	Nephrotoma_flavescens	Nephrotoma_flavescens|ZFMK-TIS-2008977	0.145896656534954
Ctenophora_festiva	Ctenophora_festiva|ZFMK-TIS-2004114	Nephrotoma_flavescens	Nephrotoma_flavescens|ZFMK-TIS-2009075	0.145896656534954
Ctenophora_festiva	Ctenophora_festiva|ZFMK-TIS-2004114	Nephrotoma_flavescens	Nephrotoma_flavescens|ZFMK-TIS-2009094	0.144376899696049
Ctenophora_festiva	Ctenophora_festiva|ZFMK-TIS-2004114	Nephrotoma_flavescens	Nephrotoma_flavescens|ZFMK-TIS-2009095	0.144376899696049
Ctenophora_festiva	Ctenophora_festiva|ZFMK-TIS-2004114	Nephrotoma_flavescens	Nephrotoma_flavescens|ZFMK-TIS-2009132	0.145896656534954
Ctenophora_festiva	Ctenophora_festiva|ZFMK-TIS-2004114	Nephrotoma_flavescens	Nephrotoma_flavescens|ZFMK-TIS-2009166	0.144376899696049
Ctenophora_festiva	Ctenophora_festiva|ZFMK-TIS-2004114	Nephrotoma_flavescens	Nephrotoma_flavescens|ZFMK-TIS-2009167	0.145896656534954
Ctenophora_festiva	Ctenophora_festiva|ZFMK-TIS-2004114	Nephrotoma_flavescens	Nephrotoma_flavescens|ZFMK-TIS-2009196	0.142857142857143
Ctenophora_festiva	Ctenophora_festiva|ZFMK-TIS-2004114	Nephrotoma_flavescens	Nephrotoma_flavescens|ZFMK-TIS-2009197	0.142857142857143
Ctenophora_festiva	Ctenophora_festiva|ZFMK-TIS-2004114	Nephrotoma_flavescens	Nephrotoma_flavescens|ZFMK-TIS-2009296	0.144376899696049
Ctenophora_festiva	Ctenophora_festiva|ZFMK-TIS-2004114	Nephrotoma_flavescens	Nephrotoma_flavescens|ZFMK-TIS-2009319	0.144376899696049
Ctenophora_festiva	Ctenophora_festiva|ZFMK-TIS-2004114	Nephrotoma_flavescens	Nephrotoma_flavescens|ZFMK-TIS-2009397	0.144376899696049
Ctenophora_festiva	Ctenophora_festiva|ZFMK-TIS-2004114	Nephrotoma_flavescens	Nephrotoma_flavescens|ZFMK-TIS-2009446	0.144376899696049
Ctenophora_festiva	Ctenophora_festiva|ZFMK-TIS-2004114	Nephrotoma_flavescens	Nephrotoma_flavescens|ZFMK-TIS-2009447	0.144376899696049
Ctenophora_festiva	Ctenophora_festiva|ZFMK-TIS-2004114	Nephrotoma_flavescens	Nephrotoma_flavescens|ZFMK-TIS-2009471	0.144376899696049
Ctenophora_festiva	Ctenophora_festiva|ZFMK-TIS-2004114	Nephrotoma_flavescens	Nephrotoma_flavescens|ZFMK-TIS-2009534	0.144376899696049
Ctenophora_festiva	Ctenophora_festiva|ZFMK-TIS-2004114	Nephrotoma_flavescens	Nephrotoma_flavescens|ZFMK-TIS-2009627	0.144376899696049
Ctenophora_festiva	Ctenophora_festiva|ZFMK-TIS-2004114	Nephrotoma_flavescens	Nephrotoma_flavescens|ZFMK-TIS-2009650	0.144376899696049
Ctenophora_festiva	Ctenophora_festiva|ZFMK-TIS-2004114	Nephrotoma_flavescens	Nephrotoma_flavescens|ZFMK-TIS-2009653	0.144376899696049
Ctenophora_festiva	Ctenophora_festiva|ZFMK-TIS-2004114	Nephrotoma_flavescens	Nephrotoma_flavescens|ZFMK-TIS-2009707	0.144376899696049
Ctenophora_festiva	Ctenophora_festiva|ZFMK-TIS-2004114	Nephrotoma_flavescens	Nephrotoma_flavescens|ZFMK-TIS-2010667	0.144376899696049
Ctenophora_festiva	Ctenophora_festiva|ZFMK-TIS-2004114	Nephrotoma_flavescens	Nephrotoma_flavescens|ZFMK-TIS-2010670	0.144376899696049
Ctenophora_festiva	Ctenophora_festiva|ZFMK-TIS-2004114	Nephrotoma_flavescens	Nephrotoma_flavescens|ZFMK-TIS-2010675	0.145896656534954
Ctenophora_festiva	Ctenophora_festiva|ZFMK-TIS-2004114	Nephrotoma_flavescens	Nephrotoma_flavescens|ZFMK-TIS-2570871	0.144376899696049
Ctenophora_festiva	Ctenophora_festiva|ZFMK-TIS-2004114	Nephrotoma_flavescens	Nephrotoma_flavescens|ZFMK-TIS-2570900	0.144376899696049
Ctenophora_festiva	Ctenophora_festiva|ZFMK-TIS-2004114	Nephrotoma_flavescens	Nephrotoma_flavescens|ZFMK-TIS-2582932	0.145896656534954
Ctenophora_festiva	Ctenophora_festiva|ZFMK-TIS-2004114	Nephrotoma_flavipalpis	Nephrotoma_flavipalpis|ZFMK-TIS-2009412	0.136986301369863
Ctenophora_festiva	Ctenophora_festiva|ZFMK-TIS-2004114	Nephrotoma_flavipalpis	Nephrotoma_flavipalpis|ZFMK-TIS-2009461	0.13677811550152
Ctenophora_festiva	Ctenophora_festiva|ZFMK-TIS-2004114	Nephrotoma_flavipalpis	Nephrotoma_flavipalpis|ZFMK-TIS-2009462	0.13677811550152
Ctenophora_festiva	Ctenophora_festiva|ZFMK-TIS-2004114	Nephrotoma_flavipalpis	Nephrotoma_flavipalpis|ZFMK-TIS-2009605	0.13677811550152
Ctenophora_festiva	Ctenophora_festiva|ZFMK-TIS-2004114	Nephrotoma_flavipalpis	Nephrotoma_flavipalpis|ZFMK-TIS-2009624	0.13677811550152
Ctenophora_festiva	Ctenophora_festiva|ZFMK-TIS-2004114	Nephrotoma_flavipalpis	Nephrotoma_flavipalpis|ZFMK-TIS-2010286	0.13677811550152
Ctenophora_festiva	Ctenophora_festiva|ZFMK-TIS-2004114	Nephrotoma_flavipalpis	Nephrotoma_flavipalpis|ZFMK-TIS-2596920	0.13677811550152
Ctenophora_festiva	Ctenophora_festiva|ZFMK-TIS-2004114	Nephrotoma_guestfalica	Nephrotoma_guestfalica|ZFMK-TIS-2009709	0.155015197568389
Ctenophora_festiva	Ctenophora_festiva|ZFMK-TIS-2004114	Nephrotoma_guestfalica	Nephrotoma_guestfalica|ZFMK-TIS-2009967	0.159574468085106
Ctenophora_festiva	Ctenophora_festiva|ZFMK-TIS-2004114	Nephrotoma_guestfalica	Nephrotoma_guestfalica|ZFMK-TIS-2009973	0.155015197568389
Ctenophora_festiva	Ctenophora_festiva|ZFMK-TIS-2004114	Nephrotoma_guestfalica	Nephrotoma_guestfalica|ZFMK-TIS-2010378	0.155015197568389
Ctenophora_festiva	Ctenophora_festiva|ZFMK-TIS-2004114	Nephrotoma_guestfalica	Nephrotoma_guestfalica|ZFMK-TIS-2010386	0.156534954407295
Ctenophora_festiva	Ctenophora_festiva|ZFMK-TIS-2004114	Nephrotoma_lamellata	Nephrotoma_lamellata|ZFMK-TIS-2011064	0.129179331306991
Ctenophora_festiva	Ctenophora_festiva|ZFMK-TIS-2004114	Nephrotoma_lunulicornis	Nephrotoma_lunulicornis|ZFMK-TIS-2009779	0.156534954407295
Ctenophora_festiva	Ctenophora_festiva|ZFMK-TIS-2004114	Nephrotoma_lunulicornis	Nephrotoma_lunulicornis|ZFMK-TIS-2009953	0.156534954407295
Ctenophora_festiva	Ctenophora_festiva|ZFMK-TIS-2004114	Nephrotoma_pratensis	Nephrotoma_pratensis|ZFMK-TIS-2004694	0.123287671232877
Ctenophora_festiva	Ctenophora_festiva|ZFMK-TIS-2004114	Nephrotoma_pratensis	Nephrotoma_pratensis|ZFMK-TIS-2004696	0.124620060790274
Ctenophora_festiva	Ctenophora_festiva|ZFMK-TIS-2004114	Nephrotoma_pratensis	Nephrotoma_pratensis|ZFMK-TIS-2005157	0.124620060790274
Ctenophora_festiva	Ctenophora_festiva|ZFMK-TIS-2004114	Nephrotoma_pratensis	Nephrotoma_pratensis|ZFMK-TIS-2006577	0.126139817629179
Ctenophora_festiva	Ctenophora_festiva|ZFMK-TIS-2004114	Nephrotoma_pratensis	Nephrotoma_pratensis|ZFMK-TIS-2009793	0.126139817629179
Ctenophora_festiva	Ctenophora_festiva|ZFMK-TIS-2004114	Nephrotoma_quadrifaria	Nephrotoma_quadrifaria|GBOL-224106225_BIOUG26553-A02	0.152450090744102
Ctenophora_festiva	Ctenophora_festiva|ZFMK-TIS-2004114	Nephrotoma_quadrifaria	Nephrotoma_quadrifaria|GBOL-224106228_BIOUG26553-A05	0.15625
Ctenophora_festiva	Ctenophora_festiva|ZFMK-TIS-2004114	Nephrotoma_quadrifaria	Nephrotoma_quadrifaria|ZFMK-TIS-2006243	0.145896656534954
Ctenophora_festiva	Ctenophora_festiva|ZFMK-TIS-2004114	Nephrotoma_quadrifaria	Nephrotoma_quadrifaria|ZFMK-TIS-2007729	0.14741641337386
Ctenophora_festiva	Ctenophora_festiva|ZFMK-TIS-2004114	Nephrotoma_quadrifaria	Nephrotoma_quadrifaria|ZFMK-TIS-2007730	0.14741641337386
Ctenophora_festiva	Ctenophora_festiva|ZFMK-TIS-2004114	Nephrotoma_quadrifaria	Nephrotoma_quadrifaria|ZFMK-TIS-2007731	0.14741641337386
Ctenophora_festiva	Ctenophora_festiva|ZFMK-TIS-2004114	Nephrotoma_quadrifaria	Nephrotoma_quadrifaria|ZFMK-TIS-2007732	0.14741641337386
Ctenophora_festiva	Ctenophora_festiva|ZFMK-TIS-2004114	Nephrotoma_quadrifaria	Nephrotoma_quadrifaria|ZFMK-TIS-2007733	0.14741641337386
Ctenophora_festiva	Ctenophora_festiva|ZFMK-TIS-2004114	Nephrotoma_quadrifaria	Nephrotoma_quadrifaria|ZFMK-TIS-2009020	0.145896656534954
Ctenophora_festiva	Ctenophora_festiva|ZFMK-TIS-2004114	Nephrotoma_quadrifaria	Nephrotoma_quadrifaria|ZFMK-TIS-2009076	0.14741641337386
Ctenophora_festiva	Ctenophora_festiva|ZFMK-TIS-2004114	Nephrotoma_quadrifaria	Nephrotoma_quadrifaria|ZFMK-TIS-2009077	0.148936170212766
Ctenophora_festiva	Ctenophora_festiva|ZFMK-TIS-2004114	Nephrotoma_quadrifaria	Nephrotoma_quadrifaria|ZFMK-TIS-2009081	0.148936170212766
Ctenophora_festiva	Ctenophora_festiva|ZFMK-TIS-2004114	Nephrotoma_quadrifaria	Nephrotoma_quadrifaria|ZFMK-TIS-2009102	0.148936170212766
Ctenophora_festiva	Ctenophora_festiva|ZFMK-TIS-2004114	Nephrotoma_quadrifaria	Nephrotoma_quadrifaria|ZFMK-TIS-2009130	0.14741641337386
Ctenophora_festiva	Ctenophora_festiva|ZFMK-TIS-2004114	Nephrotoma_quadrifaria	Nephrotoma_quadrifaria|ZFMK-TIS-2009451	0.14741641337386
Ctenophora_festiva	Ctenophora_festiva|ZFMK-TIS-2004114	Nephrotoma_quadrifaria	Nephrotoma_quadrifaria|ZFMK-TIS-2009452	0.145896656534954
Ctenophora_festiva	Ctenophora_festiva|ZFMK-TIS-2004114	Nephrotoma_quadrifaria	Nephrotoma_quadrifaria|ZFMK-TIS-2009509	0.14741641337386
Ctenophora_festiva	Ctenophora_festiva|ZFMK-TIS-2004114	Nephrotoma_quadrifaria	Nephrotoma_quadrifaria|ZFMK-TIS-2009510	0.14741641337386
Ctenophora_festiva	Ctenophora_festiva|ZFMK-TIS-2004114	Nephrotoma_quadrifaria	Nephrotoma_quadrifaria|ZFMK-TIS-2009683	0.14741641337386
Ctenophora_festiva	Ctenophora_festiva|ZFMK-TIS-2004114	Nephrotoma_quadrifaria	Nephrotoma_quadrifaria|ZFMK-TIS-2009689	0.14741641337386
Ctenophora_festiva	Ctenophora_festiva|ZFMK-TIS-2004114	Nephrotoma_quadrifaria	Nephrotoma_quadrifaria|ZFMK-TIS-2009713	0.14741641337386
Ctenophora_festiva	Ctenophora_festiva|ZFMK-TIS-2004114	Nephrotoma_quadrifaria	Nephrotoma_quadrifaria|ZFMK-TIS-2009714	0.14741641337386
Ctenophora_festiva	Ctenophora_festiva|ZFMK-TIS-2004114	Nephrotoma_quadrifaria	Nephrotoma_quadrifaria|ZFMK-TIS-2009819	0.14741641337386
Ctenophora_festiva	Ctenophora_festiva|ZFMK-TIS-2004114	Nephrotoma_quadrifaria	Nephrotoma_quadrifaria|ZFMK-TIS-2009820	0.14741641337386
Ctenophora_festiva	Ctenophora_festiva|ZFMK-TIS-2004114	Nephrotoma_quadrifaria	Nephrotoma_quadrifaria|ZFMK-TIS-2009821	0.14741641337386
Ctenophora_festiva	Ctenophora_festiva|ZFMK-TIS-2004114	Nephrotoma_quadrifaria	Nephrotoma_quadrifaria|ZFMK-TIS-2010076	0.145896656534954
Ctenophora_festiva	Ctenophora_festiva|ZFMK-TIS-2004114	Nephrotoma_quadrifaria	Nephrotoma_quadrifaria|ZFMK-TIS-2010383	0.14741641337386
Ctenophora_festiva	Ctenophora_festiva|ZFMK-TIS-2004114	Nephrotoma_quadrifaria	Nephrotoma_quadrifaria|ZFMK-TIS-2010384	0.14741641337386
Ctenophora_festiva	Ctenophora_festiva|ZFMK-TIS-2004114	Nephrotoma_quadrifaria	Nephrotoma_quadrifaria|ZFMK-TIS-2552217	0.14741641337386
Ctenophora_festiva	Ctenophora_festiva|ZFMK-TIS-2004114	Nephrotoma_quadrifaria	Nephrotoma_quadrifaria|ZFMK-TIS-2573616	0.14741641337386
Ctenophora_festiva	Ctenophora_festiva|ZFMK-TIS-2004114	Nephrotoma_quadrifaria	Nephrotoma_quadrifaria|ZFMK-TIS-2587099	0.14741641337386
Ctenophora_festiva	Ctenophora_festiva|ZFMK-TIS-2004114	Nephrotoma_quadrifaria	Nephrotoma_quadrifaria|ZFMK-TIS-2628881	0.147640791476408
Ctenophora_festiva	Ctenophora_festiva|ZFMK-TIS-2004114	Nephrotoma_quadrifaria	Nephrotoma_quadrifaria|ZFMK-TIS-2628893	0.14741641337386
Ctenophora_festiva	Ctenophora_festiva|ZFMK-TIS-2004114	Nephrotoma_quadristriata	Nephrotoma_quadristriata|ZFMK-TIS-2004080	0.139817629179331
Ctenophora_festiva	Ctenophora_festiva|ZFMK-TIS-2004114	Nephrotoma_quadristriata	Nephrotoma_quadristriata|ZFMK-TIS-2004082	0.141337386018237
Ctenophora_festiva	Ctenophora_festiva|ZFMK-TIS-2004114	Nephrotoma_scalaris	Nephrotoma_scalaris|ZFMK-TIS-2004084	0.123100303951368
Ctenophora_festiva	Ctenophora_festiva|ZFMK-TIS-2004114	Nephrotoma_scalaris	Nephrotoma_scalaris|ZFMK-TIS-2004086	0.124620060790274
Ctenophora_festiva	Ctenophora_festiva|ZFMK-TIS-2004114	Nephrotoma_scalaris	Nephrotoma_scalaris|ZFMK-TIS-2005117	0.123100303951368
Ctenophora_festiva	Ctenophora_festiva|ZFMK-TIS-2004114	Nephrotoma_scalaris	Nephrotoma_scalaris|ZFMK-TIS-2005119	0.123100303951368
Ctenophora_festiva	Ctenophora_festiva|ZFMK-TIS-2004114	Nephrotoma_scalaris	Nephrotoma_scalaris|ZFMK-TIS-2005165	0.123100303951368
Ctenophora_festiva	Ctenophora_festiva|ZFMK-TIS-2004114	Nephrotoma_scalaris	Nephrotoma_scalaris|ZFMK-TIS-2005167	0.123100303951368
Ctenophora_festiva	Ctenophora_festiva|ZFMK-TIS-2004114	Nephrotoma_scalaris	Nephrotoma_scalaris|ZFMK-TIS-2005169	0.123100303951368
Ctenophora_festiva	Ctenophora_festiva|ZFMK-TIS-2004114	Nephrotoma_scalaris	Nephrotoma_scalaris|ZFMK-TIS-2589179	0.124620060790274
Ctenophora_festiva	Ctenophora_festiva|ZFMK-TIS-2004114	Nephrotoma_scalaris	Nephrotoma_scalaris|ZFMK-TIS-2589181	0.121580547112462
Ctenophora_festiva	Ctenophora_festiva|ZFMK-TIS-2004114	Nephrotoma_scurra	Nephrotoma_scurra|GBOL-224106229_BIOUG26553-A06	0.163963963963964
Ctenophora_festiva	Ctenophora_festiva|ZFMK-TIS-2004114	Nephrotoma_scurra	Nephrotoma_scurra|ZFMK-TIS-2004083	0.151975683890578
Ctenophora_festiva	Ctenophora_festiva|ZFMK-TIS-2004114	Nephrotoma_scurra	Nephrotoma_scurra|ZFMK-TIS-2004085	0.147640791476408
Ctenophora_festiva	Ctenophora_festiva|ZFMK-TIS-2004114	Nephrotoma_scurra	Nephrotoma_scurra|ZFMK-TIS-2004087	0.148936170212766
Ctenophora_festiva	Ctenophora_festiva|ZFMK-TIS-2004114	Nephrotoma_scurra	Nephrotoma_scurra|ZFMK-TIS-2005104	0.156534954407295
Ctenophora_festiva	Ctenophora_festiva|ZFMK-TIS-2004114	Nephrotoma_scurra	Nephrotoma_scurra|ZFMK-TIS-2005106	0.158054711246201
Ctenophora_festiva	Ctenophora_festiva|ZFMK-TIS-2004114	Nephrotoma_scurra	Nephrotoma_scurra|ZFMK-TIS-2005108	0.14741641337386
Ctenophora_festiva	Ctenophora_festiva|ZFMK-TIS-2004114	Nephrotoma_scurra	Nephrotoma_scurra|ZFMK-TIS-2005110	0.14741641337386
Ctenophora_festiva	Ctenophora_festiva|ZFMK-TIS-2004114	Nephrotoma_scurra	Nephrotoma_scurra|ZFMK-TIS-2005112	0.150455927051672
Ctenophora_festiva	Ctenophora_festiva|ZFMK-TIS-2004114	Nephrotoma_scurra	Nephrotoma_scurra|ZFMK-TIS-2005114	0.14741641337386
Ctenophora_festiva	Ctenophora_festiva|ZFMK-TIS-2004114	Nephrotoma_scurra	Nephrotoma_scurra|ZFMK-TIS-2005140	0.151975683890578
Ctenophora_festiva	Ctenophora_festiva|ZFMK-TIS-2004114	Nephrotoma_scurra	Nephrotoma_scurra|ZFMK-TIS-2005142	0.151975683890578
Ctenophora_festiva	Ctenophora_festiva|ZFMK-TIS-2004114	Nephrotoma_scurra	Nephrotoma_scurra|ZFMK-TIS-2005144	0.14741641337386
Ctenophora_festiva	Ctenophora_festiva|ZFMK-TIS-2004114	Nephrotoma_scurra	Nephrotoma_scurra|ZFMK-TIS-2005146	0.151975683890578
Ctenophora_festiva	Ctenophora_festiva|ZFMK-TIS-2004114	Nephrotoma_scurra	Nephrotoma_scurra|ZFMK-TIS-2006607	0.148936170212766
Ctenophora_festiva	Ctenophora_festiva|ZFMK-TIS-2004114	Nephrotoma_scurra	Nephrotoma_scurra|ZFMK-TIS-2006609	0.156773211567732
Ctenophora_festiva	Ctenophora_festiva|ZFMK-TIS-2004114	Nephrotoma_scurra	Nephrotoma_scurra|ZFMK-TIS-2006613	0.151975683890578
Ctenophora_festiva	Ctenophora_festiva|ZFMK-TIS-2004114	Nephrotoma_scurra	Nephrotoma_scurra|ZFMK-TIS-2006615	0.147865853658537
Ctenophora_festiva	Ctenophora_festiva|ZFMK-TIS-2004114	Nephrotoma_scurra	Nephrotoma_scurra|ZFMK-TIS-2009608	0.14741641337386
Ctenophora_festiva	Ctenophora_festiva|ZFMK-TIS-2004114	Nephrotoma_scurra	Nephrotoma_scurra|ZFMK-TIS-2009609	0.14741641337386
Ctenophora_festiva	Ctenophora_festiva|ZFMK-TIS-2004114	Nephrotoma_scurra	Nephrotoma_scurra|ZFMK-TIS-2009902	0.153495440729483
Ctenophora_festiva	Ctenophora_festiva|ZFMK-TIS-2004114	Nephrotoma_scurra	Nephrotoma_scurra|ZFMK-TIS-2009903	0.14741641337386
Ctenophora_festiva	Ctenophora_festiva|ZFMK-TIS-2004114	Nephrotoma_scurra	Nephrotoma_scurra|ZFMK-TIS-2582918	0.150684931506849
Ctenophora_festiva	Ctenophora_festiva|ZFMK-TIS-2004114	Nephrotoma_scurra	Nephrotoma_scurra|ZFMK-TIS-2597169	0.14741641337386
Ctenophora_festiva	Ctenophora_festiva|ZFMK-TIS-2004114	Nephrotoma_scurra	Nephrotoma_scurra|ZFMK-TIS-2597171	0.150455927051672
Ctenophora_festiva	Ctenophora_festiva|ZFMK-TIS-2004114	Nephrotoma_scurra	Nephrotoma_scurra|ZFMK-TIS-2604945	0.159574468085106
Ctenophora_festiva	Ctenophora_festiva|ZFMK-TIS-2004114	Nephrotoma_submaculosa	Nephrotoma_submaculosa|ZFMK-TIS-2004690	0.139817629179331
Ctenophora_festiva	Ctenophora_festiva|ZFMK-TIS-2004114	Nephrotoma_submaculosa	Nephrotoma_submaculosa|ZFMK-TIS-2009252	0.139817629179331
Ctenophora_festiva	Ctenophora_festiva|ZFMK-TIS-2004114	Nephrotoma_submaculosa	Nephrotoma_submaculosa|ZFMK-TIS-2009348	0.141337386018237
Ctenophora_festiva	Ctenophora_festiva|ZFMK-TIS-2004114	Nephrotoma_submaculosa	Nephrotoma_submaculosa|ZFMK-TIS-2009706	0.141337386018237
Ctenophora_festiva	Ctenophora_festiva|ZFMK-TIS-2004114	Nephrotoma_submaculosa	Nephrotoma_submaculosa|ZFMK-TIS-2010007	0.139817629179331
Ctenophora_festiva	Ctenophora_festiva|ZFMK-TIS-2004114	Nephrotoma_submaculosa	Nephrotoma_submaculosa|ZFMK-TIS-2010142	0.139817629179331
Ctenophora_festiva	Ctenophora_festiva|ZFMK-TIS-2004114	Nephrotoma_submaculosa	Nephrotoma_submaculosa|ZFMK-TIS-2582934	0.138297872340426
Ctenophora_festiva	Ctenophora_festiva|ZFMK-TIS-2004114	Nephrotoma_submaculosa	Nephrotoma_submaculosa|ZFMK-TIS-2628725	0.139817629179331
Ctenophora_festiva	Ctenophora_festiva|ZFMK-TIS-2004114	Nephrotoma_submaculosa	Nephrotoma_submaculosa|ZFMK-TIS-2628726	0.139817629179331
Ctenophora_festiva	Ctenophora_festiva|ZFMK-TIS-2004114	Nephrotoma_submaculosa	Nephrotoma_submaculosa|ZFMK-TIS-2628782	0.139817629179331
Ctenophora_festiva	Ctenophora_festiva|ZFMK-TIS-2004114	Nephrotoma_submaculosa	Nephrotoma_submaculosa|ZFMK-TIS-2628783	0.139817629179331
Ctenophora_festiva	Ctenophora_festiva|ZFMK-TIS-2004114	Nephrotoma_submaculosa	Nephrotoma_submaculosa|ZFMK-TIS-2628864	0.141337386018237
Ctenophora_festiva	Ctenophora_festiva|ZFMK-TIS-2004114	Nigrotipula_nigra	Nigrotipula_nigra|GBOL-224106231_BIOUG26553-A08	0.125886524822695
Ctenophora_festiva	Ctenophora_festiva|ZFMK-TIS-2004114	Nigrotipula_nigra	Nigrotipula_nigra|ZFMK-TIS-2005163	0.130699088145897
Ctenophora_festiva	Ctenophora_festiva|ZFMK-TIS-2004114	Nigrotipula_nigra	Nigrotipula_nigra|ZFMK-TIS-2006563	0.127659574468085
Ctenophora_festiva	Ctenophora_festiva|ZFMK-TIS-2004114	Nigrotipula_nigra	Nigrotipula_nigra|ZFMK-TIS-2009502	0.127659574468085
Ctenophora_festiva	Ctenophora_festiva|ZFMK-TIS-2004114	Nigrotipula_nigra	Nigrotipula_nigra|ZFMK-TIS-2009632	0.127659574468085
Ctenophora_festiva	Ctenophora_festiva|ZFMK-TIS-2004114	Nigrotipula_nigra	Nigrotipula_nigra|ZFMK-TIS-2009947	0.129179331306991
Ctenophora_festiva	Ctenophora_festiva|ZFMK-TIS-2004114	Nigrotipula_nigra	Nigrotipula_nigra|ZFMK-TIS-2009948	0.126139817629179
Ctenophora_festiva	Ctenophora_festiva|ZFMK-TIS-2004114	Nigrotipula_nigra	Nigrotipula_nigra|ZFMK-TIS-2589177	0.129179331306991
Ctenophora_festiva	Ctenophora_festiva|ZFMK-TIS-2004114	Prionocera_pubescens	Prionocera_pubescens|ZFMK-TIS-2009575	0.113981762917933
Ctenophora_festiva	Ctenophora_festiva|ZFMK-TIS-2004114	Prionocera_subserricornis	Prionocera_subserricornis|ZFMK-TIS-2009136	0.113981762917933
Ctenophora_festiva	Ctenophora_festiva|ZFMK-TIS-2004114	Prionocera_subserricornis	Prionocera_subserricornis|ZFMK-TIS-2009568	0.115501519756839
Ctenophora_festiva	Ctenophora_festiva|ZFMK-TIS-2004114	Prionocera_turcica	Prionocera_turcica|ZFMK-TIS-2009119	0.117021276595745
Ctenophora_festiva	Ctenophora_festiva|ZFMK-TIS-2004114	Prionocera_turcica	Prionocera_turcica|ZFMK-TIS-2009120	0.117021276595745
Ctenophora_festiva	Ctenophora_festiva|ZFMK-TIS-2004114	Tanyptera_atrata	Tanyptera_atrata|GBOL-224105595_BIOUG26416-A01	0.0846023688663283
Ctenophora_festiva	Ctenophora_festiva|ZFMK-TIS-2004114	Tanyptera_atrata	Tanyptera_atrata|ZFMK-TIS-2000686	0.088145896656535
Ctenophora_festiva	Ctenophora_festiva|ZFMK-TIS-2004114	Tanyptera_atrata	Tanyptera_atrata|ZFMK-TIS-2001056	0.0911854103343465
Ctenophora_festiva	Ctenophora_festiva|ZFMK-TIS-2004114	Tanyptera_atrata	Tanyptera_atrata|ZFMK-TIS-2001064	0.0896656534954407
Ctenophora_festiva	Ctenophora_festiva|ZFMK-TIS-2004114	Tanyptera_atrata	Tanyptera_atrata|ZFMK-TIS-2001065	0.0896656534954407
Ctenophora_festiva	Ctenophora_festiva|ZFMK-TIS-2004114	Tanyptera_atrata	Tanyptera_atrata|ZFMK-TIS-2001066	0.0896656534954407
Ctenophora_festiva	Ctenophora_festiva|ZFMK-TIS-2004114	Tanyptera_atrata	Tanyptera_atrata|ZFMK-TIS-2001067	0.0911854103343465
Ctenophora_festiva	Ctenophora_festiva|ZFMK-TIS-2004114	Tanyptera_atrata	Tanyptera_atrata|ZFMK-TIS-2001452	0.0896656534954407
Ctenophora_festiva	Ctenophora_festiva|ZFMK-TIS-2004114	Tanyptera_atrata	Tanyptera_atrata|ZFMK-TIS-2001455	0.0896656534954407
Ctenophora_festiva	Ctenophora_festiva|ZFMK-TIS-2004114	Tanyptera_atrata	Tanyptera_atrata|ZFMK-TIS-2004106	0.088145896656535
Ctenophora_festiva	Ctenophora_festiva|ZFMK-TIS-2004114	Tanyptera_atrata	Tanyptera_atrata|ZFMK-TIS-2004107	0.0896656534954407
Ctenophora_festiva	Ctenophora_festiva|ZFMK-TIS-2004114	Tanyptera_atrata	Tanyptera_atrata|ZFMK-TIS-2004109	0.088145896656535
Ctenophora_festiva	Ctenophora_festiva|ZFMK-TIS-2004114	Tanyptera_atrata	Tanyptera_atrata|ZFMK-TIS-2004111	0.0896656534954407
Ctenophora_festiva	Ctenophora_festiva|ZFMK-TIS-2004114	Tanyptera_atrata	Tanyptera_atrata|ZFMK-TIS-2004113	0.0896656534954407
Ctenophora_festiva	Ctenophora_festiva|ZFMK-TIS-2004114	Tanyptera_atrata	Tanyptera_atrata|ZFMK-TIS-2004115	0.088145896656535
Ctenophora_festiva	Ctenophora_festiva|ZFMK-TIS-2004114	Tanyptera_atrata	Tanyptera_atrata|ZFMK-TIS-2004613	0.088145896656535
Ctenophora_festiva	Ctenophora_festiva|ZFMK-TIS-2004114	Tanyptera_atrata	Tanyptera_atrata|ZFMK-TIS-2008964	0.088145896656535
Ctenophora_festiva	Ctenophora_festiva|ZFMK-TIS-2004114	Tanyptera_atrata	Tanyptera_atrata|ZFMK-TIS-2008966	0.0896656534954407
Ctenophora_festiva	Ctenophora_festiva|ZFMK-TIS-2004114	Tanyptera_atrata	Tanyptera_atrata|ZFMK-TIS-2009103	0.088145896656535
Ctenophora_festiva	Ctenophora_festiva|ZFMK-TIS-2004114	Tanyptera_atrata	Tanyptera_atrata|ZFMK-TIS-2009143	0.088145896656535
Ctenophora_festiva	Ctenophora_festiva|ZFMK-TIS-2004114	Tanyptera_atrata	Tanyptera_atrata|ZFMK-TIS-2009181	0.088145896656535
Ctenophora_festiva	Ctenophora_festiva|ZFMK-TIS-2004114	Tanyptera_atrata	Tanyptera_atrata|ZFMK-TIS-2009182	0.0896656534954407
Ctenophora_festiva	Ctenophora_festiva|ZFMK-TIS-2004114	Tanyptera_atrata	Tanyptera_atrata|ZFMK-TIS-2009284	0.0896656534954407
Ctenophora_festiva	Ctenophora_festiva|ZFMK-TIS-2004114	Tanyptera_atrata	Tanyptera_atrata|ZFMK-TIS-2009285	0.0882800608828006
Ctenophora_festiva	Ctenophora_festiva|ZFMK-TIS-2004114	Tanyptera_atrata	Tanyptera_atrata|ZFMK-TIS-2009380	0.088145896656535
Ctenophora_festiva	Ctenophora_festiva|ZFMK-TIS-2004114	Tanyptera_atrata	Tanyptera_atrata|ZFMK-TIS-2009775	0.0896656534954407
Ctenophora_festiva	Ctenophora_festiva|ZFMK-TIS-2004114	Tanyptera_atrata	Tanyptera_atrata|ZFMK-TIS-2009776	0.088145896656535
Ctenophora_festiva	Ctenophora_festiva|ZFMK-TIS-2004114	Tanyptera_nigricornis	Tanyptera_nigricornis|GBOL-224105785_BIOUG26418-A01	0.100340136054422
Ctenophora_festiva	Ctenophora_festiva|ZFMK-TIS-2004114	Tanyptera_nigricornis	Tanyptera_nigricornis|ZFMK-TIS-2000684	0.100303951367781
Ctenophora_festiva	Ctenophora_festiva|ZFMK-TIS-2004114	Tanyptera_nigricornis	Tanyptera_nigricornis|ZFMK-TIS-2000689	0.0987841945288754
Ctenophora_festiva	Ctenophora_festiva|ZFMK-TIS-2004114	Tanyptera_nigricornis	Tanyptera_nigricornis|ZFMK-TIS-2008965	0.101823708206687
Ctenophora_festiva	Ctenophora_festiva|ZFMK-TIS-2004114	Tanyptera_nigricornis	Tanyptera_nigricornis|ZFMK-TIS-2009018	0.0987841945288754
Ctenophora_festiva	Ctenophora_festiva|ZFMK-TIS-2004114	Tanyptera_nigricornis	Tanyptera_nigricornis|ZFMK-TIS-2009121	0.102760736196319
Ctenophora_festiva	Ctenophora_festiva|ZFMK-TIS-2004114	Tanyptera_nigricornis	Tanyptera_nigricornis|ZFMK-TIS-2009256	0.0972644376899696
Ctenophora_festiva	Ctenophora_festiva|ZFMK-TIS-2004114	Tipula_alpina	Tipula_alpina|ZFMK-TIS-2010004	0.123100303951368
Ctenophora_festiva	Ctenophora_festiva|ZFMK-TIS-2004114	Tipula_alpina	Tipula_alpina|ZFMK-TIS-2010130	0.123100303951368
Ctenophora_festiva	Ctenophora_festiva|ZFMK-TIS-2004114	Tipula_alpina	Tipula_alpina|ZFMK-TIS-2010663	0.123100303951368
Ctenophora_festiva	Ctenophora_festiva|ZFMK-TIS-2004114	Tipula_cava	Tipula_cava|GBOL-224013025_BIOUG22309-B01	0.141337386018237
Ctenophora_festiva	Ctenophora_festiva|ZFMK-TIS-2004114	Tipula_cava	Tipula_cava|GBOL-224013031_BIOUG22309-B07	0.138297872340426
Ctenophora_festiva	Ctenophora_festiva|ZFMK-TIS-2004114	Tipula_cava	Tipula_cava|ZFMK-TIS-2009402	0.139817629179331
Ctenophora_festiva	Ctenophora_festiva|ZFMK-TIS-2004114	Tipula_cava	Tipula_cava|ZFMK-TIS-2009403	0.138297872340426
Ctenophora_festiva	Ctenophora_festiva|ZFMK-TIS-2004114	Tipula_cava	Tipula_cava|ZFMK-TIS-2010335	0.138297872340426
Ctenophora_festiva	Ctenophora_festiva|ZFMK-TIS-2004114	Tipula_cava	Tipula_cava|ZFMK-TIS-2010678	0.138297872340426
Ctenophora_festiva	Ctenophora_festiva|ZFMK-TIS-2004114	Tipula_confusa	Tipula_confusa|ZFMK-TIS-2005113	0.11854103343465
Ctenophora_festiva	Ctenophora_festiva|ZFMK-TIS-2004114	Tipula_confusa	Tipula_confusa|ZFMK-TIS-2009105	0.11854103343465
Ctenophora_festiva	Ctenophora_festiva|ZFMK-TIS-2004114	Tipula_confusa	Tipula_confusa|ZFMK-TIS-2009106	0.11854103343465
Ctenophora_festiva	Ctenophora_festiva|ZFMK-TIS-2004114	Tipula_confusa	Tipula_confusa|ZFMK-TIS-2009406	0.11854103343465
Ctenophora_festiva	Ctenophora_festiva|ZFMK-TIS-2004114	Tipula_confusa	Tipula_confusa|ZFMK-TIS-2009407	0.120060790273556
Ctenophora_festiva	Ctenophora_festiva|ZFMK-TIS-2004114	Tipula_confusa	Tipula_confusa|ZFMK-TIS-2011124	0.11854103343465
Ctenophora_festiva	Ctenophora_festiva|ZFMK-TIS-2004114	Tipula_confusa	Tipula_confusa|ZFMK-TIS-2011127	0.11854103343465
Ctenophora_festiva	Ctenophora_festiva|ZFMK-TIS-2004114	Tipula_confusa	Tipula_confusa|ZFMK-TIS-2011129	0.120060790273556
Ctenophora_festiva	Ctenophora_festiva|ZFMK-TIS-2004114	Tipula_confusa	Tipula_confusa|ZFMK-TIS-2011130	0.11854103343465
Ctenophora_festiva	Ctenophora_festiva|ZFMK-TIS-2004114	Tipula_confusa	Tipula_confusa|ZFMK-TIS-2543341	0.120060790273556
Ctenophora_festiva	Ctenophora_festiva|ZFMK-TIS-2004114	Tipula_confusa	Tipula_confusa|ZFMK-TIS-2628696	0.11854103343465
Ctenophora_festiva	Ctenophora_festiva|ZFMK-TIS-2004114	Tipula_confusa	Tipula_confusa|ZFMK-TIS-2628697	0.11854103343465
Ctenophora_festiva	Ctenophora_festiva|ZFMK-TIS-2004114	Tipula_confusa	Tipula_confusa|ZFMK-TIS-2628698	0.11854103343465
Ctenophora_festiva	Ctenophora_festiva|ZFMK-TIS-2004114	Tipula_confusa	Tipula_confusa|ZFMK-TIS-2628699	0.11854103343465
Ctenophora_festiva	Ctenophora_festiva|ZFMK-TIS-2004114	Tipula_couckei	Tipula_couckei|ZFMK-TIS-2005465	0.10790273556231
Ctenophora_festiva	Ctenophora_festiva|ZFMK-TIS-2004114	Tipula_couckei	Tipula_couckei|ZFMK-TIS-2009501	0.106382978723404
Ctenophora_festiva	Ctenophora_festiva|ZFMK-TIS-2004114	Tipula_couckei	Tipula_couckei|ZFMK-TIS-2009756	0.106382978723404
Ctenophora_festiva	Ctenophora_festiva|ZFMK-TIS-2004114	Tipula_couckei	Tipula_couckei|ZFMK-TIS-2009769	0.106382978723404
Ctenophora_festiva	Ctenophora_festiva|ZFMK-TIS-2004114	Tipula_couckei	Tipula_couckei|ZFMK-TIS-2009770	0.106382978723404
Ctenophora_festiva	Ctenophora_festiva|ZFMK-TIS-2004114	Tipula_couckei	Tipula_couckei|ZFMK-TIS-2009771	0.106382978723404
Ctenophora_festiva	Ctenophora_festiva|ZFMK-TIS-2004114	Tipula_couckei	Tipula_couckei|ZFMK-TIS-2009790	0.106382978723404
Ctenophora_festiva	Ctenophora_festiva|ZFMK-TIS-2004114	Tipula_couckei	Tipula_couckei|ZFMK-TIS-2009809	0.10790273556231
Ctenophora_festiva	Ctenophora_festiva|ZFMK-TIS-2004114	Tipula_couckei	Tipula_couckei|ZFMK-TIS-2009829	0.106382978723404
Ctenophora_festiva	Ctenophora_festiva|ZFMK-TIS-2004114	Tipula_couckei	Tipula_couckei|ZFMK-TIS-2010397	0.106382978723404
Ctenophora_festiva	Ctenophora_festiva|ZFMK-TIS-2004114	Tipula_couckei	Tipula_couckei|ZFMK-TIS-2010748	0.106382978723404
Ctenophora_festiva	Ctenophora_festiva|ZFMK-TIS-2004114	Tipula_couckei	Tipula_couckei|ZFMK-TIS-2010779	0.106382978723404
Ctenophora_festiva	Ctenophora_festiva|ZFMK-TIS-2004114	Tipula_couckei	Tipula_couckei|ZFMK-TIS-2010780	0.106382978723404
Ctenophora_festiva	Ctenophora_festiva|ZFMK-TIS-2004114	Tipula_couckei	Tipula_couckei|ZFMK-TIS-2010781	0.106382978723404
Ctenophora_festiva	Ctenophora_festiva|ZFMK-TIS-2004114	Tipula_couckei	Tipula_couckei|ZFMK-TIS-2010796	0.106382978723404
Ctenophora_festiva	Ctenophora_festiva|ZFMK-TIS-2004114	Tipula_couckei	Tipula_couckei|ZFMK-TIS-2010953	0.106382978723404
Ctenophora_festiva	Ctenophora_festiva|ZFMK-TIS-2004114	Tipula_couckei	Tipula_couckei|ZFMK-TIS-2010954	0.106382978723404
Ctenophora_festiva	Ctenophora_festiva|ZFMK-TIS-2004114	Tipula_couckei	Tipula_couckei|ZFMK-TIS-2010955	0.106382978723404
Ctenophora_festiva	Ctenophora_festiva|ZFMK-TIS-2004114	Tipula_couckei	Tipula_couckei|ZFMK-TIS-2010956	0.106382978723404
Ctenophora_festiva	Ctenophora_festiva|ZFMK-TIS-2004114	Tipula_couckei	Tipula_couckei|ZFMK-TIS-2010957	0.106382978723404
Ctenophora_festiva	Ctenophora_festiva|ZFMK-TIS-2004114	Tipula_couckei	Tipula_couckei|ZFMK-TIS-2010958	0.106382978723404
Ctenophora_festiva	Ctenophora_festiva|ZFMK-TIS-2004114	Tipula_couckei	Tipula_couckei|ZFMK-TIS-2010959	0.106382978723404
Ctenophora_festiva	Ctenophora_festiva|ZFMK-TIS-2004114	Tipula_couckei	Tipula_couckei|ZFMK-TIS-2010960	0.106382978723404
Ctenophora_festiva	Ctenophora_festiva|ZFMK-TIS-2004114	Tipula_couckei	Tipula_couckei|ZFMK-TIS-2010961	0.106382978723404
Ctenophora_festiva	Ctenophora_festiva|ZFMK-TIS-2004114	Tipula_couckei	Tipula_couckei|ZFMK-TIS-2010962	0.106382978723404
Ctenophora_festiva	Ctenophora_festiva|ZFMK-TIS-2004114	Tipula_couckei	Tipula_couckei|ZFMK-TIS-2010963	0.106382978723404
Ctenophora_festiva	Ctenophora_festiva|ZFMK-TIS-2004114	Tipula_couckei	Tipula_couckei|ZFMK-TIS-2010964	0.106382978723404
Ctenophora_festiva	Ctenophora_festiva|ZFMK-TIS-2004114	Tipula_couckei	Tipula_couckei|ZFMK-TIS-2010965	0.106382978723404
Ctenophora_festiva	Ctenophora_festiva|ZFMK-TIS-2004114	Tipula_couckei	Tipula_couckei|ZFMK-TIS-2010966	0.106382978723404
Ctenophora_festiva	Ctenophora_festiva|ZFMK-TIS-2004114	Tipula_couckei	Tipula_couckei|ZFMK-TIS-2010967	0.106382978723404
Ctenophora_festiva	Ctenophora_festiva|ZFMK-TIS-2004114	Tipula_couckei	Tipula_couckei|ZFMK-TIS-2010990	0.106382978723404
Ctenophora_festiva	Ctenophora_festiva|ZFMK-TIS-2004114	Tipula_fascipennis	Tipula_fascipennis|GBOL-34097	0.120060790273556
Ctenophora_festiva	Ctenophora_festiva|ZFMK-TIS-2004114	Tipula_fascipennis	Tipula_fascipennis|ZFMK-TIS-2000677	0.117021276595745
Ctenophora_festiva	Ctenophora_festiva|ZFMK-TIS-2004114	Tipula_fascipennis	Tipula_fascipennis|ZFMK-TIS-2001046	0.117199391171994
Ctenophora_festiva	Ctenophora_festiva|ZFMK-TIS-2004114	Tipula_fascipennis	Tipula_fascipennis|ZFMK-TIS-2001048	0.117021276595745
Ctenophora_festiva	Ctenophora_festiva|ZFMK-TIS-2004114	Tipula_fascipennis	Tipula_fascipennis|ZFMK-TIS-2001049	0.117021276595745
Ctenophora_festiva	Ctenophora_festiva|ZFMK-TIS-2004114	Tipula_fascipennis	Tipula_fascipennis|ZFMK-TIS-2001050	0.117199391171994
Ctenophora_festiva	Ctenophora_festiva|ZFMK-TIS-2004114	Tipula_fascipennis	Tipula_fascipennis|ZFMK-TIS-2004112	0.11854103343465
Ctenophora_festiva	Ctenophora_festiva|ZFMK-TIS-2004114	Tipula_fascipennis	Tipula_fascipennis|ZFMK-TIS-2004664	0.11854103343465
Ctenophora_festiva	Ctenophora_festiva|ZFMK-TIS-2004114	Tipula_fascipennis	Tipula_fascipennis|ZFMK-TIS-2004667	0.11854103343465
Ctenophora_festiva	Ctenophora_festiva|ZFMK-TIS-2004114	Tipula_fascipennis	Tipula_fascipennis|ZFMK-TIS-2004670	0.11854103343465
Ctenophora_festiva	Ctenophora_festiva|ZFMK-TIS-2004114	Tipula_fascipennis	Tipula_fascipennis|ZFMK-TIS-2004673	0.115501519756839
Ctenophora_festiva	Ctenophora_festiva|ZFMK-TIS-2004114	Tipula_fascipennis	Tipula_fascipennis|ZFMK-TIS-2004676	0.11854103343465
Ctenophora_festiva	Ctenophora_festiva|ZFMK-TIS-2004114	Tipula_fascipennis	Tipula_fascipennis|ZFMK-TIS-2005099	0.11854103343465
Ctenophora_festiva	Ctenophora_festiva|ZFMK-TIS-2004114	Tipula_fascipennis	Tipula_fascipennis|ZFMK-TIS-2005101	0.11854103343465
Ctenophora_festiva	Ctenophora_festiva|ZFMK-TIS-2004114	Tipula_fascipennis	Tipula_fascipennis|ZFMK-TIS-2005116	0.117021276595745
Ctenophora_festiva	Ctenophora_festiva|ZFMK-TIS-2004114	Tipula_fascipennis	Tipula_fascipennis|ZFMK-TIS-2005178	0.11854103343465
Ctenophora_festiva	Ctenophora_festiva|ZFMK-TIS-2004114	Tipula_fascipennis	Tipula_fascipennis|ZFMK-TIS-2006236	0.11854103343465
Ctenophora_festiva	Ctenophora_festiva|ZFMK-TIS-2004114	Tipula_fascipennis	Tipula_fascipennis|ZFMK-TIS-2006237	0.11854103343465
Ctenophora_festiva	Ctenophora_festiva|ZFMK-TIS-2004114	Tipula_fascipennis	Tipula_fascipennis|ZFMK-TIS-2006239	0.117021276595745
Ctenophora_festiva	Ctenophora_festiva|ZFMK-TIS-2004114	Tipula_fascipennis	Tipula_fascipennis|ZFMK-TIS-2007593	0.11854103343465
Ctenophora_festiva	Ctenophora_festiva|ZFMK-TIS-2004114	Tipula_fascipennis	Tipula_fascipennis|ZFMK-TIS-2007738	0.117021276595745
Ctenophora_festiva	Ctenophora_festiva|ZFMK-TIS-2004114	Tipula_fascipennis	Tipula_fascipennis|ZFMK-TIS-2009500	0.115501519756839
Ctenophora_festiva	Ctenophora_festiva|ZFMK-TIS-2004114	Tipula_fascipennis	Tipula_fascipennis|ZFMK-TIS-2009503	0.117021276595745
Ctenophora_festiva	Ctenophora_festiva|ZFMK-TIS-2004114	Tipula_fascipennis	Tipula_fascipennis|ZFMK-TIS-2009635	0.11854103343465
Ctenophora_festiva	Ctenophora_festiva|ZFMK-TIS-2004114	Tipula_fascipennis	Tipula_fascipennis|ZFMK-TIS-2010191	0.117021276595745
Ctenophora_festiva	Ctenophora_festiva|ZFMK-TIS-2004114	Tipula_fascipennis	Tipula_fascipennis|ZFMK-TIS-2010399	0.117021276595745
Ctenophora_festiva	Ctenophora_festiva|ZFMK-TIS-2004114	Tipula_fascipennis	Tipula_fascipennis|ZFMK-TIS-2010602	0.11854103343465
Ctenophora_festiva	Ctenophora_festiva|ZFMK-TIS-2004114	Tipula_fascipennis	Tipula_fascipennis|ZFMK-TIS-2555507	0.11854103343465
Ctenophora_festiva	Ctenophora_festiva|ZFMK-TIS-2004114	Tipula_fascipennis	Tipula_fascipennis|ZFMK-TIS-2562788	0.11854103343465
Ctenophora_festiva	Ctenophora_festiva|ZFMK-TIS-2004114	Tipula_fascipennis	Tipula_fascipennis|ZFMK-TIS-2582865	0.11854103343465
Ctenophora_festiva	Ctenophora_festiva|ZFMK-TIS-2004114	Tipula_fascipennis	Tipula_fascipennis|ZFMK-TIS-2582867	0.117021276595745
Ctenophora_festiva	Ctenophora_festiva|ZFMK-TIS-2004114	Tipula_fascipennis	Tipula_fascipennis|ZFMK-TIS-2582869	0.115501519756839
Ctenophora_festiva	Ctenophora_festiva|ZFMK-TIS-2004114	Tipula_fascipennis	Tipula_fascipennis|ZFMK-TIS-2582873	0.117021276595745
Ctenophora_festiva	Ctenophora_festiva|ZFMK-TIS-2004114	Tipula_fascipennis	Tipula_fascipennis|ZFMK-TIS-2582875	0.11854103343465
Ctenophora_festiva	Ctenophora_festiva|ZFMK-TIS-2004114	Tipula_fascipennis	Tipula_fascipennis|ZFMK-TIS-2582877	0.11854103343465
Ctenophora_festiva	Ctenophora_festiva|ZFMK-TIS-2004114	Tipula_fascipennis	Tipula_fascipennis|ZFMK-TIS-2591771	0.117021276595745
Ctenophora_festiva	Ctenophora_festiva|ZFMK-TIS-2004114	Tipula_fascipennis	Tipula_fascipennis|ZFMK-TIS-2591773	0.117021276595745
Ctenophora_festiva	Ctenophora_festiva|ZFMK-TIS-2004114	Tipula_fascipennis	Tipula_fascipennis|ZFMK-TIS-2591775	0.11854103343465
Ctenophora_festiva	Ctenophora_festiva|ZFMK-TIS-2004114	Tipula_fascipennis	Tipula_fascipennis|ZFMK-TIS-2591777	0.11854103343465
Ctenophora_festiva	Ctenophora_festiva|ZFMK-TIS-2004114	Tipula_fascipennis	Tipula_fascipennis|ZFMK-TIS-2591779	0.11854103343465
Ctenophora_festiva	Ctenophora_festiva|ZFMK-TIS-2004114	Tipula_fascipennis	Tipula_fascipennis|ZFMK-TIS-2591781	0.11854103343465
Ctenophora_festiva	Ctenophora_festiva|ZFMK-TIS-2004114	Tipula_fascipennis	Tipula_fascipennis|ZFMK-TIS-2591783	0.117021276595745
Ctenophora_festiva	Ctenophora_festiva|ZFMK-TIS-2004114	Tipula_flavolineata	Tipula_flavolineata|ZFMK-TIS-2008968	0.124620060790274
Ctenophora_festiva	Ctenophora_festiva|ZFMK-TIS-2004114	Tipula_flavolineata	Tipula_flavolineata|ZFMK-TIS-2008970	0.124620060790274
Ctenophora_festiva	Ctenophora_festiva|ZFMK-TIS-2004114	Tipula_flavolineata	Tipula_flavolineata|ZFMK-TIS-2009227	0.124620060790274
Ctenophora_festiva	Ctenophora_festiva|ZFMK-TIS-2004114	Tipula_flavolineata	Tipula_flavolineata|ZFMK-TIS-2009262	0.126139817629179
Ctenophora_festiva	Ctenophora_festiva|ZFMK-TIS-2004114	Tipula_flavolineata	Tipula_flavolineata|ZFMK-TIS-2009336	0.124620060790274
Ctenophora_festiva	Ctenophora_festiva|ZFMK-TIS-2004114	Tipula_flavolineata	Tipula_flavolineata|ZFMK-TIS-2009459	0.126139817629179
Ctenophora_festiva	Ctenophora_festiva|ZFMK-TIS-2004114	Tipula_flavolineata	Tipula_flavolineata|ZFMK-TIS-2009577	0.127659574468085
Ctenophora_festiva	Ctenophora_festiva|ZFMK-TIS-2004114	Tipula_flavolineata	Tipula_flavolineata|ZFMK-TIS-2009833	0.124620060790274
Ctenophora_festiva	Ctenophora_festiva|ZFMK-TIS-2004114	Tipula_flavolineata	Tipula_flavolineata|ZFMK-TIS-2009956	0.124620060790274
Ctenophora_festiva	Ctenophora_festiva|ZFMK-TIS-2004114	Tipula_flavolineata	Tipula_flavolineata|ZFMK-TIS-2010043	0.124620060790274
Ctenophora_festiva	Ctenophora_festiva|ZFMK-TIS-2004114	Tipula_fulvipennis	Tipula_fulvipennis|ZFMK-TIS-2008567	0.112462006079027
Ctenophora_festiva	Ctenophora_festiva|ZFMK-TIS-2004114	Tipula_fulvipennis	Tipula_fulvipennis|ZFMK-TIS-2009636	0.112462006079027
Ctenophora_festiva	Ctenophora_festiva|ZFMK-TIS-2004114	Tipula_helvola	Tipula_helvola|ZFMK-TIS-2000719	0.126139817629179
Ctenophora_festiva	Ctenophora_festiva|ZFMK-TIS-2004114	Tipula_helvola	Tipula_helvola|ZFMK-TIS-2008546	0.127659574468085
Ctenophora_festiva	Ctenophora_festiva|ZFMK-TIS-2004114	Tipula_helvola	Tipula_helvola|ZFMK-TIS-2008547	0.126139817629179
Ctenophora_festiva	Ctenophora_festiva|ZFMK-TIS-2004114	Tipula_helvola	Tipula_helvola|ZFMK-TIS-2009637	0.124620060790274
Ctenophora_festiva	Ctenophora_festiva|ZFMK-TIS-2004114	Tipula_helvola	Tipula_helvola|ZFMK-TIS-2009641	0.127659574468085
Ctenophora_festiva	Ctenophora_festiva|ZFMK-TIS-2004114	Tipula_helvola	Tipula_helvola|ZFMK-TIS-2009643	0.126139817629179
Ctenophora_festiva	Ctenophora_festiva|ZFMK-TIS-2004114	Tipula_helvola	Tipula_helvola|ZFMK-TIS-2009644	0.127659574468085
Ctenophora_festiva	Ctenophora_festiva|ZFMK-TIS-2004114	Tipula_helvola	Tipula_helvola|ZFMK-TIS-2009647	0.127853881278539
Ctenophora_festiva	Ctenophora_festiva|ZFMK-TIS-2004114	Tipula_helvola	Tipula_helvola|ZFMK-TIS-2009722	0.126139817629179
Ctenophora_festiva	Ctenophora_festiva|ZFMK-TIS-2004114	Tipula_helvola	Tipula_helvola|ZFMK-TIS-2009899	0.126139817629179
Ctenophora_festiva	Ctenophora_festiva|ZFMK-TIS-2004114	Tipula_helvola	Tipula_helvola|ZFMK-TIS-2010059	0.126139817629179
Ctenophora_festiva	Ctenophora_festiva|ZFMK-TIS-2004114	Tipula_helvola	Tipula_helvola|ZFMK-TIS-2010079	0.127659574468085
Ctenophora_festiva	Ctenophora_festiva|ZFMK-TIS-2004114	Tipula_helvola	Tipula_helvola|ZFMK-TIS-2010274	0.127659574468085
Ctenophora_festiva	Ctenophora_festiva|ZFMK-TIS-2004114	Tipula_helvola	Tipula_helvola|ZFMK-TIS-2010520	0.126139817629179
Ctenophora_festiva	Ctenophora_festiva|ZFMK-TIS-2004114	Tipula_helvola	Tipula_helvola|ZFMK-TIS-2573615	0.124620060790274
Ctenophora_festiva	Ctenophora_festiva|ZFMK-TIS-2004114	Tipula_helvola	Tipula_helvola|ZFMK-TIS-2573617	0.126139817629179
Ctenophora_festiva	Ctenophora_festiva|ZFMK-TIS-2004114	Tipula_hortorum	Tipula_hortorum|GBOL-224013013_BIOUG22309-A01	0.123100303951368
Ctenophora_festiva	Ctenophora_festiva|ZFMK-TIS-2004114	Tipula_hortorum	Tipula_hortorum|GBOL-224013014_BIOUG22309-A02	0.124620060790274
Ctenophora_festiva	Ctenophora_festiva|ZFMK-TIS-2004114	Tipula_hortorum	Tipula_hortorum|ZFMK-TIS-2008980	0.123100303951368
Ctenophora_festiva	Ctenophora_festiva|ZFMK-TIS-2004114	Tipula_hortorum	Tipula_hortorum|ZFMK-TIS-2008981	0.124620060790274
Ctenophora_festiva	Ctenophora_festiva|ZFMK-TIS-2004114	Tipula_hortorum	Tipula_hortorum|ZFMK-TIS-2009226	0.123100303951368
Ctenophora_festiva	Ctenophora_festiva|ZFMK-TIS-2004114	Tipula_hortorum	Tipula_hortorum|ZFMK-TIS-2009265	0.120060790273556
Ctenophora_festiva	Ctenophora_festiva|ZFMK-TIS-2004114	Tipula_hortorum	Tipula_hortorum|ZFMK-TIS-2010052	0.123100303951368
Ctenophora_festiva	Ctenophora_festiva|ZFMK-TIS-2004114	Tipula_hortorum	Tipula_hortorum|ZFMK-TIS-2010263	0.123100303951368
Ctenophora_festiva	Ctenophora_festiva|ZFMK-TIS-2004114	Tipula_hortorum	Tipula_hortorum|ZFMK-TIS-2010267	0.124620060790274
Ctenophora_festiva	Ctenophora_festiva|ZFMK-TIS-2004114	Tipula_irrorata	Tipula_irrorata|GBOL-224106237_BIOUG26553-B02	0.116319444444444
Ctenophora_festiva	Ctenophora_festiva|ZFMK-TIS-2004114	Tipula_irrorata	Tipula_irrorata|ZFMK-TIS-2009616	0.121580547112462
Ctenophora_festiva	Ctenophora_festiva|ZFMK-TIS-2004114	Tipula_irrorata	Tipula_irrorata|ZFMK-TIS-2010003	0.121580547112462
Ctenophora_festiva	Ctenophora_festiva|ZFMK-TIS-2004114	Tipula_irrorata	Tipula_irrorata|ZFMK-TIS-2010255	0.121580547112462
Ctenophora_festiva	Ctenophora_festiva|ZFMK-TIS-2004114	Tipula_irrorata	Tipula_irrorata|ZFMK-TIS-2010401	0.121580547112462
Ctenophora_festiva	Ctenophora_festiva|ZFMK-TIS-2004114	Tipula_irrorata	Tipula_irrorata|ZFMK-TIS-2010529	0.120060790273556
Ctenophora_festiva	Ctenophora_festiva|ZFMK-TIS-2004114	Tipula_laetabilis	Tipula_laetabilis|ZFMK-TIS-2009633	0.161339421613394
Ctenophora_festiva	Ctenophora_festiva|ZFMK-TIS-2004114	Tipula_laetabilis	Tipula_laetabilis|ZFMK-TIS-2009634	0.158054711246201
Ctenophora_festiva	Ctenophora_festiva|ZFMK-TIS-2004114	Tipula_lateralis	Tipula_lateralis|ZFMK-TIS-2005115	0.120426829268293
Ctenophora_festiva	Ctenophora_festiva|ZFMK-TIS-2004114	Tipula_lateralis	Tipula_lateralis|ZFMK-TIS-2005469	0.123100303951368
Ctenophora_festiva	Ctenophora_festiva|ZFMK-TIS-2004114	Tipula_lateralis	Tipula_lateralis|ZFMK-TIS-2009766	0.121580547112462
Ctenophora_festiva	Ctenophora_festiva|ZFMK-TIS-2004114	Tipula_lateralis	Tipula_lateralis|ZFMK-TIS-2009787	0.123100303951368
Ctenophora_festiva	Ctenophora_festiva|ZFMK-TIS-2004114	Tipula_lateralis	Tipula_lateralis|ZFMK-TIS-2009802	0.124620060790274
Ctenophora_festiva	Ctenophora_festiva|ZFMK-TIS-2004114	Tipula_lateralis	Tipula_lateralis|ZFMK-TIS-2009811	0.123100303951368
Ctenophora_festiva	Ctenophora_festiva|ZFMK-TIS-2004114	Tipula_lateralis	Tipula_lateralis|ZFMK-TIS-2009825	0.121580547112462
Ctenophora_festiva	Ctenophora_festiva|ZFMK-TIS-2004114	Tipula_lateralis	Tipula_lateralis|ZFMK-TIS-2009830	0.123100303951368
Ctenophora_festiva	Ctenophora_festiva|ZFMK-TIS-2004114	Tipula_lateralis	Tipula_lateralis|ZFMK-TIS-2010798	0.123100303951368
Ctenophora_festiva	Ctenophora_festiva|ZFMK-TIS-2004114	Tipula_limitata	Tipula_limitata|ZFMK-TIS-2001053	0.151975683890578
Ctenophora_festiva	Ctenophora_festiva|ZFMK-TIS-2004114	Tipula_limitata	Tipula_limitata|ZFMK-TIS-2001059	0.151975683890578
Ctenophora_festiva	Ctenophora_festiva|ZFMK-TIS-2004114	Tipula_limitata	Tipula_limitata|ZFMK-TIS-2591778	0.150684931506849
Ctenophora_festiva	Ctenophora_festiva|ZFMK-TIS-2004114	Tipula_livida	Tipula_livida|ZFMK-TIS-2001051	0.103343465045593
Ctenophora_festiva	Ctenophora_festiva|ZFMK-TIS-2004114	Tipula_livida	Tipula_livida|ZFMK-TIS-2001052	0.103343465045593
Ctenophora_festiva	Ctenophora_festiva|ZFMK-TIS-2004114	Tipula_livida	Tipula_livida|ZFMK-TIS-2001061	0.103343465045593
Ctenophora_festiva	Ctenophora_festiva|ZFMK-TIS-2004114	Tipula_livida	Tipula_livida|ZFMK-TIS-2001063	0.103343465045593
Ctenophora_festiva	Ctenophora_festiva|ZFMK-TIS-2004114	Tipula_livida	Tipula_livida|ZFMK-TIS-2007739	0.103343465045593
Ctenophora_festiva	Ctenophora_festiva|ZFMK-TIS-2004114	Tipula_livida	Tipula_livida|ZFMK-TIS-2009330	0.101823708206687
Ctenophora_festiva	Ctenophora_festiva|ZFMK-TIS-2004114	Tipula_livida	Tipula_livida|ZFMK-TIS-2555508	0.103343465045593
Ctenophora_festiva	Ctenophora_festiva|ZFMK-TIS-2004114	Tipula_lunata	Tipula_lunata|GBOL-224013026_BIOUG22309-B02	0.127659574468085
Ctenophora_festiva	Ctenophora_festiva|ZFMK-TIS-2004114	Tipula_lunata	Tipula_lunata|ZFMK-TIS-2001450	0.129179331306991
Ctenophora_festiva	Ctenophora_festiva|ZFMK-TIS-2004114	Tipula_lunata	Tipula_lunata|ZFMK-TIS-2004128	0.126139817629179
Ctenophora_festiva	Ctenophora_festiva|ZFMK-TIS-2004114	Tipula_lunata	Tipula_lunata|ZFMK-TIS-2005076	0.126139817629179
Ctenophora_festiva	Ctenophora_festiva|ZFMK-TIS-2004114	Tipula_lunata	Tipula_lunata|ZFMK-TIS-2005080	0.129179331306991
Ctenophora_festiva	Ctenophora_festiva|ZFMK-TIS-2004114	Tipula_lunata	Tipula_lunata|ZFMK-TIS-2007577	0.127659574468085
Ctenophora_festiva	Ctenophora_festiva|ZFMK-TIS-2004114	Tipula_lunata	Tipula_lunata|ZFMK-TIS-2007715	0.127659574468085
Ctenophora_festiva	Ctenophora_festiva|ZFMK-TIS-2004114	Tipula_lunata	Tipula_lunata|ZFMK-TIS-2007722	0.124620060790274
Ctenophora_festiva	Ctenophora_festiva|ZFMK-TIS-2004114	Tipula_lunata	Tipula_lunata|ZFMK-TIS-2007723	0.126139817629179
Ctenophora_festiva	Ctenophora_festiva|ZFMK-TIS-2004114	Tipula_lunata	Tipula_lunata|ZFMK-TIS-2007724	0.126139817629179
Ctenophora_festiva	Ctenophora_festiva|ZFMK-TIS-2004114	Tipula_lunata	Tipula_lunata|ZFMK-TIS-2007734	0.124620060790274
Ctenophora_festiva	Ctenophora_festiva|ZFMK-TIS-2004114	Tipula_lunata	Tipula_lunata|ZFMK-TIS-2008971	0.126139817629179
Ctenophora_festiva	Ctenophora_festiva|ZFMK-TIS-2004114	Tipula_lunata	Tipula_lunata|ZFMK-TIS-2008972	0.126139817629179
Ctenophora_festiva	Ctenophora_festiva|ZFMK-TIS-2004114	Tipula_lunata	Tipula_lunata|ZFMK-TIS-2009096	0.126139817629179
Ctenophora_festiva	Ctenophora_festiva|ZFMK-TIS-2004114	Tipula_lunata	Tipula_lunata|ZFMK-TIS-2009229	0.13677811550152
Ctenophora_festiva	Ctenophora_festiva|ZFMK-TIS-2004114	Tipula_lunata	Tipula_lunata|ZFMK-TIS-2009264	0.126139817629179
Ctenophora_festiva	Ctenophora_festiva|ZFMK-TIS-2004114	Tipula_lunata	Tipula_lunata|ZFMK-TIS-2009291	0.126139817629179
Ctenophora_festiva	Ctenophora_festiva|ZFMK-TIS-2004114	Tipula_lunata	Tipula_lunata|ZFMK-TIS-2009453	0.127659574468085
Ctenophora_festiva	Ctenophora_festiva|ZFMK-TIS-2004114	Tipula_lunata	Tipula_lunata|ZFMK-TIS-2009454	0.126139817629179
Ctenophora_festiva	Ctenophora_festiva|ZFMK-TIS-2004114	Tipula_lunata	Tipula_lunata|ZFMK-TIS-2009512	0.126139817629179
Ctenophora_festiva	Ctenophora_festiva|ZFMK-TIS-2004114	Tipula_lunata	Tipula_lunata|ZFMK-TIS-2009529	0.126139817629179
Ctenophora_festiva	Ctenophora_festiva|ZFMK-TIS-2004114	Tipula_lunata	Tipula_lunata|ZFMK-TIS-2009690	0.127659574468085
Ctenophora_festiva	Ctenophora_festiva|ZFMK-TIS-2004114	Tipula_lunata	Tipula_lunata|ZFMK-TIS-2009717	0.126139817629179
Ctenophora_festiva	Ctenophora_festiva|ZFMK-TIS-2004114	Tipula_lunata	Tipula_lunata|ZFMK-TIS-2009718	0.126139817629179
Ctenophora_festiva	Ctenophora_festiva|ZFMK-TIS-2004114	Tipula_lunata	Tipula_lunata|ZFMK-TIS-2009728	0.126139817629179
Ctenophora_festiva	Ctenophora_festiva|ZFMK-TIS-2004114	Tipula_lunata	Tipula_lunata|ZFMK-TIS-2009774	0.126139817629179
Ctenophora_festiva	Ctenophora_festiva|ZFMK-TIS-2004114	Tipula_lunata	Tipula_lunata|ZFMK-TIS-2009946	0.127659574468085
Ctenophora_festiva	Ctenophora_festiva|ZFMK-TIS-2004114	Tipula_lunata	Tipula_lunata|ZFMK-TIS-2010455	0.127659574468085
Ctenophora_festiva	Ctenophora_festiva|ZFMK-TIS-2004114	Tipula_lunata	Tipula_lunata|ZFMK-TIS-2010476	0.127659574468085
Ctenophora_festiva	Ctenophora_festiva|ZFMK-TIS-2004114	Tipula_lunata	Tipula_lunata|ZFMK-TIS-2010587	0.129179331306991
Ctenophora_festiva	Ctenophora_festiva|ZFMK-TIS-2004114	Tipula_lunata	Tipula_lunata|ZFMK-TIS-2010588	0.129179331306991
Ctenophora_festiva	Ctenophora_festiva|ZFMK-TIS-2004114	Tipula_lunata	Tipula_lunata|ZFMK-TIS-2010597	0.126139817629179
Ctenophora_festiva	Ctenophora_festiva|ZFMK-TIS-2004114	Tipula_lunata	Tipula_lunata|ZFMK-TIS-2010619	0.129179331306991
Ctenophora_festiva	Ctenophora_festiva|ZFMK-TIS-2004114	Tipula_lunata	Tipula_lunata|ZFMK-TIS-2010659	0.129179331306991
Ctenophora_festiva	Ctenophora_festiva|ZFMK-TIS-2004114	Tipula_lunata	Tipula_lunata|ZFMK-TIS-2010660	0.127659574468085
Ctenophora_festiva	Ctenophora_festiva|ZFMK-TIS-2004114	Tipula_lunata	Tipula_lunata|ZFMK-TIS-2591776	0.127659574468085
Ctenophora_festiva	Ctenophora_festiva|ZFMK-TIS-2004114	Tipula_lunata	Tipula_lunata|ZFMK-TIS-2591780	0.129179331306991
Ctenophora_festiva	Ctenophora_festiva|ZFMK-TIS-2004114	Tipula_lunata	Tipula_lunata|ZFMK-TIS-2628890	0.126331811263318
Ctenophora_festiva	Ctenophora_festiva|ZFMK-TIS-2004114	Tipula_lunata	Tipula_lunata|ZFMK-TIS-2628894	0.124620060790274
Ctenophora_festiva	Ctenophora_festiva|ZFMK-TIS-2004114	Tipula_luna	Tipula_luna|ZFMK-TIS-2004136	0.115501519756839
Ctenophora_festiva	Ctenophora_festiva|ZFMK-TIS-2004114	Tipula_luna	Tipula_luna|ZFMK-TIS-2004610	0.113981762917933
Ctenophora_festiva	Ctenophora_festiva|ZFMK-TIS-2004114	Tipula_luna	Tipula_luna|ZFMK-TIS-2005441	0.113981762917933
Ctenophora_festiva	Ctenophora_festiva|ZFMK-TIS-2004114	Tipula_luna	Tipula_luna|ZFMK-TIS-2005443	0.113981762917933
Ctenophora_festiva	Ctenophora_festiva|ZFMK-TIS-2004114	Tipula_luna	Tipula_luna|ZFMK-TIS-2006572	0.113981762917933
Ctenophora_festiva	Ctenophora_festiva|ZFMK-TIS-2004114	Tipula_luna	Tipula_luna|ZFMK-TIS-2006574	0.113981762917933
Ctenophora_festiva	Ctenophora_festiva|ZFMK-TIS-2004114	Tipula_luna	Tipula_luna|ZFMK-TIS-2007578	0.112462006079027
Ctenophora_festiva	Ctenophora_festiva|ZFMK-TIS-2004114	Tipula_luna	Tipula_luna|ZFMK-TIS-2008541	0.113981762917933
Ctenophora_festiva	Ctenophora_festiva|ZFMK-TIS-2004114	Tipula_luna	Tipula_luna|ZFMK-TIS-2008543	0.11609907120743
Ctenophora_festiva	Ctenophora_festiva|ZFMK-TIS-2004114	Tipula_luna	Tipula_luna|ZFMK-TIS-2008544	0.110942249240122
Ctenophora_festiva	Ctenophora_festiva|ZFMK-TIS-2004114	Tipula_luna	Tipula_luna|ZFMK-TIS-2009421	0.115501519756839
Ctenophora_festiva	Ctenophora_festiva|ZFMK-TIS-2004114	Tipula_luna	Tipula_luna|ZFMK-TIS-2009578	0.113981762917933
Ctenophora_festiva	Ctenophora_festiva|ZFMK-TIS-2004114	Tipula_luna	Tipula_luna|ZFMK-TIS-2010592	0.113981762917933
Ctenophora_festiva	Ctenophora_festiva|ZFMK-TIS-2004114	Tipula_luna	Tipula_luna|ZFMK-TIS-2010593	0.117021276595745
Ctenophora_festiva	Ctenophora_festiva|ZFMK-TIS-2004114	Tipula_luna	Tipula_luna|ZFMK-TIS-2010613	0.113981762917933
Ctenophora_festiva	Ctenophora_festiva|ZFMK-TIS-2004114	Tipula_luna	Tipula_luna|ZFMK-TIS-2010614	0.113981762917933
Ctenophora_festiva	Ctenophora_festiva|ZFMK-TIS-2004114	Tipula_luna	Tipula_luna|ZFMK-TIS-2582899	0.113981762917933
Ctenophora_festiva	Ctenophora_festiva|ZFMK-TIS-2004114	Tipula_luna	Tipula_luna|ZFMK-TIS-2628794	0.112462006079027
Ctenophora_festiva	Ctenophora_festiva|ZFMK-TIS-2004114	Tipula_magnicauda	Tipula_magnicauda|GBOL-223958283_BIOUG17019-H05	0.126139817629179
Ctenophora_festiva	Ctenophora_festiva|ZFMK-TIS-2004114	Tipula_magnicauda	Tipula_magnicauda|GBOL-223958284_BIOUG17019-H06	0.126139817629179
Ctenophora_festiva	Ctenophora_festiva|ZFMK-TIS-2004114	Tipula_magnicauda	Tipula_magnicauda|GBOL-223958286_BIOUG17019-H08	0.126139817629179
Ctenophora_festiva	Ctenophora_festiva|ZFMK-TIS-2004114	Tipula_magnicauda	Tipula_magnicauda|GBOL-223958287_BIOUG17019-H09	0.130208333333333
Ctenophora_festiva	Ctenophora_festiva|ZFMK-TIS-2004114	Tipula_magnicauda	Tipula_magnicauda|GBOL-223958288_BIOUG17019-H10	0.128865979381443
Ctenophora_festiva	Ctenophora_festiva|ZFMK-TIS-2004114	Tipula_magnicauda	Tipula_magnicauda|ZFMK-TIS-2008984	0.126139817629179
Ctenophora_festiva	Ctenophora_festiva|ZFMK-TIS-2004114	Tipula_magnicauda	Tipula_magnicauda|ZFMK-TIS-2009228	0.126139817629179
Ctenophora_festiva	Ctenophora_festiva|ZFMK-TIS-2004114	Tipula_magnicauda	Tipula_magnicauda|ZFMK-TIS-2009288	0.126139817629179
Ctenophora_festiva	Ctenophora_festiva|ZFMK-TIS-2004114	Tipula_magnicauda	Tipula_magnicauda|ZFMK-TIS-2009289	0.126139817629179
Ctenophora_festiva	Ctenophora_festiva|ZFMK-TIS-2004114	Tipula_magnicauda	Tipula_magnicauda|ZFMK-TIS-2009302	0.126139817629179
Ctenophora_festiva	Ctenophora_festiva|ZFMK-TIS-2004114	Tipula_magnicauda	Tipula_magnicauda|ZFMK-TIS-2009349	0.126139817629179
Ctenophora_festiva	Ctenophora_festiva|ZFMK-TIS-2004114	Tipula_magnicauda	Tipula_magnicauda|ZFMK-TIS-2009479	0.126139817629179
Ctenophora_festiva	Ctenophora_festiva|ZFMK-TIS-2004114	Tipula_magnicauda	Tipula_magnicauda|ZFMK-TIS-2009480	0.126139817629179
Ctenophora_festiva	Ctenophora_festiva|ZFMK-TIS-2004114	Tipula_magnicauda	Tipula_magnicauda|ZFMK-TIS-2009905	0.126139817629179
Ctenophora_festiva	Ctenophora_festiva|ZFMK-TIS-2004114	Tipula_maxima	Tipula_maxima|ZFMK-TIS-2000666	0.113981762917933
Ctenophora_festiva	Ctenophora_festiva|ZFMK-TIS-2004114	Tipula_maxima	Tipula_maxima|ZFMK-TIS-2000667	0.113981762917933
Ctenophora_festiva	Ctenophora_festiva|ZFMK-TIS-2004114	Tipula_maxima	Tipula_maxima|ZFMK-TIS-2000668	0.113981762917933
Ctenophora_festiva	Ctenophora_festiva|ZFMK-TIS-2004114	Tipula_maxima	Tipula_maxima|ZFMK-TIS-2000669	0.113981762917933
Ctenophora_festiva	Ctenophora_festiva|ZFMK-TIS-2004114	Tipula_maxima	Tipula_maxima|ZFMK-TIS-2001044	0.115501519756839
Ctenophora_festiva	Ctenophora_festiva|ZFMK-TIS-2004114	Tipula_maxima	Tipula_maxima|ZFMK-TIS-2001045	0.115501519756839
Ctenophora_festiva	Ctenophora_festiva|ZFMK-TIS-2004114	Tipula_maxima	Tipula_maxima|ZFMK-TIS-2005439	0.115501519756839
Ctenophora_festiva	Ctenophora_festiva|ZFMK-TIS-2004114	Tipula_maxima	Tipula_maxima|ZFMK-TIS-2007720	0.113981762917933
Ctenophora_festiva	Ctenophora_festiva|ZFMK-TIS-2004114	Tipula_maxima	Tipula_maxima|ZFMK-TIS-2007721	0.113981762917933
Ctenophora_festiva	Ctenophora_festiva|ZFMK-TIS-2004114	Tipula_maxima	Tipula_maxima|ZFMK-TIS-2007735	0.114155251141553
Ctenophora_festiva	Ctenophora_festiva|ZFMK-TIS-2004114	Tipula_maxima	Tipula_maxima|ZFMK-TIS-2603182	0.113981762917933
Ctenophora_festiva	Ctenophora_festiva|ZFMK-TIS-2004114	Tipula_maxima	Tipula_maxima|ZFMK-TIS-8457	0.113981762917933
Ctenophora_festiva	Ctenophora_festiva|ZFMK-TIS-2004114	Tipula_mellea	Tipula_mellea|ZFMK-TIS-2011050	0.124620060790274
Ctenophora_festiva	Ctenophora_festiva|ZFMK-TIS-2004114	Tipula_montium	Tipula_montium|ZFMK-TIS-2000716	0.132218844984802
Ctenophora_festiva	Ctenophora_festiva|ZFMK-TIS-2004114	Tipula_montium	Tipula_montium|ZFMK-TIS-2000717	0.132218844984802
Ctenophora_festiva	Ctenophora_festiva|ZFMK-TIS-2004114	Tipula_montium	Tipula_montium|ZFMK-TIS-2000718	0.130699088145897
Ctenophora_festiva	Ctenophora_festiva|ZFMK-TIS-2004114	Tipula_montium	Tipula_montium|ZFMK-TIS-2009768	0.132218844984802
Ctenophora_festiva	Ctenophora_festiva|ZFMK-TIS-2004114	Tipula_montium	Tipula_montium|ZFMK-TIS-2009772	0.132218844984802
Ctenophora_festiva	Ctenophora_festiva|ZFMK-TIS-2004114	Tipula_montium	Tipula_montium|ZFMK-TIS-2009773	0.133738601823708
Ctenophora_festiva	Ctenophora_festiva|ZFMK-TIS-2004114	Tipula_montium	Tipula_montium|ZFMK-TIS-2009780	0.133738601823708
Ctenophora_festiva	Ctenophora_festiva|ZFMK-TIS-2004114	Tipula_montium	Tipula_montium|ZFMK-TIS-2009805	0.132218844984802
Ctenophora_festiva	Ctenophora_festiva|ZFMK-TIS-2004114	Tipula_montium	Tipula_montium|ZFMK-TIS-2009812	0.132218844984802
Ctenophora_festiva	Ctenophora_festiva|ZFMK-TIS-2004114	Tipula_montium	Tipula_montium|ZFMK-TIS-2009831	0.132218844984802
Ctenophora_festiva	Ctenophora_festiva|ZFMK-TIS-2004114	Tipula_montium	Tipula_montium|ZFMK-TIS-2010759	0.133738601823708
Ctenophora_festiva	Ctenophora_festiva|ZFMK-TIS-2004114	Tipula_montium	Tipula_montium|ZFMK-TIS-2530771	0.133738601823708
Ctenophora_festiva	Ctenophora_festiva|ZFMK-TIS-2004114	Tipula_nodicornis	Tipula_nodicornis|ZFMK-TIS-2010374	0.148936170212766
Ctenophora_festiva	Ctenophora_festiva|ZFMK-TIS-2004114	Tipula_nubeculosa	Tipula_nubeculosa|ZFMK-TIS-2005179	0.126139817629179
Ctenophora_festiva	Ctenophora_festiva|ZFMK-TIS-2004114	Tipula_nubeculosa	Tipula_nubeculosa|ZFMK-TIS-2005181	0.126139817629179
Ctenophora_festiva	Ctenophora_festiva|ZFMK-TIS-2004114	Tipula_nubeculosa	Tipula_nubeculosa|ZFMK-TIS-2009154	0.127659574468085
Ctenophora_festiva	Ctenophora_festiva|ZFMK-TIS-2004114	Tipula_nubeculosa	Tipula_nubeculosa|ZFMK-TIS-2009334	0.126139817629179
Ctenophora_festiva	Ctenophora_festiva|ZFMK-TIS-2004114	Tipula_nubeculosa	Tipula_nubeculosa|ZFMK-TIS-2009351	0.126139817629179
Ctenophora_festiva	Ctenophora_festiva|ZFMK-TIS-2004114	Tipula_nubeculosa	Tipula_nubeculosa|ZFMK-TIS-2009352	0.127659574468085
Ctenophora_festiva	Ctenophora_festiva|ZFMK-TIS-2004114	Tipula_oleracea	Tipula_oleracea|ZFMK-TIS-2004122	0.0866261398176292
Ctenophora_festiva	Ctenophora_festiva|ZFMK-TIS-2004114	Tipula_oleracea	Tipula_oleracea|ZFMK-TIS-2005089	0.0896656534954407
Ctenophora_festiva	Ctenophora_festiva|ZFMK-TIS-2004114	Tipula_oleracea	Tipula_oleracea|ZFMK-TIS-2005091	0.0866261398176292
Ctenophora_festiva	Ctenophora_festiva|ZFMK-TIS-2004114	Tipula_oleracea	Tipula_oleracea|ZFMK-TIS-2005095	0.0896656534954407
Ctenophora_festiva	Ctenophora_festiva|ZFMK-TIS-2004114	Tipula_oleracea	Tipula_oleracea|ZFMK-TIS-2008539	0.0866261398176292
Ctenophora_festiva	Ctenophora_festiva|ZFMK-TIS-2004114	Tipula_oleracea	Tipula_oleracea|ZFMK-TIS-2009014	0.0911854103343465
Ctenophora_festiva	Ctenophora_festiva|ZFMK-TIS-2004114	Tipula_oleracea	Tipula_oleracea|ZFMK-TIS-2009124	0.0866261398176292
Ctenophora_festiva	Ctenophora_festiva|ZFMK-TIS-2004114	Tipula_oleracea	Tipula_oleracea|ZFMK-TIS-2009187	0.0896656534954407
Ctenophora_festiva	Ctenophora_festiva|ZFMK-TIS-2004114	Tipula_oleracea	Tipula_oleracea|ZFMK-TIS-2009188	0.088145896656535
Ctenophora_festiva	Ctenophora_festiva|ZFMK-TIS-2004114	Tipula_oleracea	Tipula_oleracea|ZFMK-TIS-2009532	0.088145896656535
Ctenophora_festiva	Ctenophora_festiva|ZFMK-TIS-2004114	Tipula_oleracea	Tipula_oleracea|ZFMK-TIS-2009561	0.088145896656535
Ctenophora_festiva	Ctenophora_festiva|ZFMK-TIS-2004114	Tipula_oleracea	Tipula_oleracea|ZFMK-TIS-2009813	0.0866261398176292
Ctenophora_festiva	Ctenophora_festiva|ZFMK-TIS-2004114	Tipula_oleracea	Tipula_oleracea|ZFMK-TIS-2606008	0.0896656534954407
Ctenophora_festiva	Ctenophora_festiva|ZFMK-TIS-2004114	Tipula_oleracea	Tipula_oleracea|ZFMK-TIS-2628791	0.0896656534954407
Ctenophora_festiva	Ctenophora_festiva|ZFMK-TIS-2004114	Tipula_oleracea	Tipula_oleracea|ZFMK-TIS-2628792	0.0911854103343465
Ctenophora_festiva	Ctenophora_festiva|ZFMK-TIS-2004114	Tipula_oleracea	Tipula_oleracea|ZFMK-TIS-2628903	0.0882800608828006
Ctenophora_festiva	Ctenophora_festiva|ZFMK-TIS-2004114	Tipula_pabulina	Tipula_pabulina|GBOL-224106158_BIOUG26555-H05	0.124149659863946
Ctenophora_festiva	Ctenophora_festiva|ZFMK-TIS-2004114	Tipula_pabulina	Tipula_pabulina|ZFMK-TIS-2007706	0.129179331306991
Ctenophora_festiva	Ctenophora_festiva|ZFMK-TIS-2004114	Tipula_pabulina	Tipula_pabulina|ZFMK-TIS-2007708	0.127659574468085
Ctenophora_festiva	Ctenophora_festiva|ZFMK-TIS-2004114	Tipula_pabulina	Tipula_pabulina|ZFMK-TIS-2007717	0.127659574468085
Ctenophora_festiva	Ctenophora_festiva|ZFMK-TIS-2004114	Tipula_pabulina	Tipula_pabulina|ZFMK-TIS-2007718	0.127659574468085
Ctenophora_festiva	Ctenophora_festiva|ZFMK-TIS-2004114	Tipula_pabulina	Tipula_pabulina|ZFMK-TIS-2007719	0.127659574468085
Ctenophora_festiva	Ctenophora_festiva|ZFMK-TIS-2004114	Tipula_pabulina	Tipula_pabulina|ZFMK-TIS-2007737	0.127659574468085
Ctenophora_festiva	Ctenophora_festiva|ZFMK-TIS-2004114	Tipula_pabulina	Tipula_pabulina|ZFMK-TIS-2009337	0.124620060790274
Ctenophora_festiva	Ctenophora_festiva|ZFMK-TIS-2004114	Tipula_pabulina	Tipula_pabulina|ZFMK-TIS-2009338	0.126139817629179
Ctenophora_festiva	Ctenophora_festiva|ZFMK-TIS-2004114	Tipula_pabulina	Tipula_pabulina|ZFMK-TIS-2009533	0.127659574468085
Ctenophora_festiva	Ctenophora_festiva|ZFMK-TIS-2004114	Tipula_pagana	Tipula_pagana|ZFMK-TIS-2005453	0.127659574468085
Ctenophora_festiva	Ctenophora_festiva|ZFMK-TIS-2004114	Tipula_pagana	Tipula_pagana|ZFMK-TIS-2011125	0.117021276595745
Ctenophora_festiva	Ctenophora_festiva|ZFMK-TIS-2004114	Tipula_pagana	Tipula_pagana|ZFMK-TIS-2011126	0.117021276595745
Ctenophora_festiva	Ctenophora_festiva|ZFMK-TIS-2004114	Tipula_pagana	Tipula_pagana|ZFMK-TIS-2011132	0.129179331306991
Ctenophora_festiva	Ctenophora_festiva|ZFMK-TIS-2004114	Tipula_pagana	Tipula_pagana|ZFMK-TIS-2011133	0.127659574468085
Ctenophora_festiva	Ctenophora_festiva|ZFMK-TIS-2004114	Tipula_pagana	Tipula_pagana|ZFMK-TIS-2628721	0.117021276595745
Ctenophora_festiva	Ctenophora_festiva|ZFMK-TIS-2004114	Tipula_paludosa	Tipula_paludosa|ZFMK-TIS-2000713	0.110942249240122
Ctenophora_festiva	Ctenophora_festiva|ZFMK-TIS-2004114	Tipula_paludosa	Tipula_paludosa|ZFMK-TIS-2004647	0.110942249240122
Ctenophora_festiva	Ctenophora_festiva|ZFMK-TIS-2004114	Tipula_paludosa	Tipula_paludosa|ZFMK-TIS-2004656	0.110942249240122
Ctenophora_festiva	Ctenophora_festiva|ZFMK-TIS-2004114	Tipula_paludosa	Tipula_paludosa|ZFMK-TIS-2005079	0.109422492401216
Ctenophora_festiva	Ctenophora_festiva|ZFMK-TIS-2004114	Tipula_paludosa	Tipula_paludosa|ZFMK-TIS-2005081	0.110942249240122
Ctenophora_festiva	Ctenophora_festiva|ZFMK-TIS-2004114	Tipula_paludosa	Tipula_paludosa|ZFMK-TIS-2005083	0.110942249240122
Ctenophora_festiva	Ctenophora_festiva|ZFMK-TIS-2004114	Tipula_paludosa	Tipula_paludosa|ZFMK-TIS-2005087	0.112462006079027
Ctenophora_festiva	Ctenophora_festiva|ZFMK-TIS-2004114	Tipula_paludosa	Tipula_paludosa|ZFMK-TIS-2006250	0.113981762917933
Ctenophora_festiva	Ctenophora_festiva|ZFMK-TIS-2004114	Tipula_paludosa	Tipula_paludosa|ZFMK-TIS-2006251	0.110942249240122
Ctenophora_festiva	Ctenophora_festiva|ZFMK-TIS-2004114	Tipula_paludosa	Tipula_paludosa|ZFMK-TIS-2009107	0.11280487804878
Ctenophora_festiva	Ctenophora_festiva|ZFMK-TIS-2004114	Tipula_paludosa	Tipula_paludosa|ZFMK-TIS-2009108	0.107644305772231
Ctenophora_festiva	Ctenophora_festiva|ZFMK-TIS-2004114	Tipula_paludosa	Tipula_paludosa|ZFMK-TIS-2009413	0.112462006079027
Ctenophora_festiva	Ctenophora_festiva|ZFMK-TIS-2004114	Tipula_paludosa	Tipula_paludosa|ZFMK-TIS-2009414	0.112462006079027
Ctenophora_festiva	Ctenophora_festiva|ZFMK-TIS-2004114	Tipula_paludosa	Tipula_paludosa|ZFMK-TIS-2009463	0.110942249240122
Ctenophora_festiva	Ctenophora_festiva|ZFMK-TIS-2004114	Tipula_paludosa	Tipula_paludosa|ZFMK-TIS-2009464	0.110942249240122
Ctenophora_festiva	Ctenophora_festiva|ZFMK-TIS-2004114	Tipula_paludosa	Tipula_paludosa|ZFMK-TIS-2010373	0.110942249240122
Ctenophora_festiva	Ctenophora_festiva|ZFMK-TIS-2004114	Tipula_paludosa	Tipula_paludosa|ZFMK-TIS-2010799	0.110942249240122
Ctenophora_festiva	Ctenophora_festiva|ZFMK-TIS-2004114	Tipula_paludosa	Tipula_paludosa|ZFMK-TIS-2011131	0.111111111111111
Ctenophora_festiva	Ctenophora_festiva|ZFMK-TIS-2004114	Tipula_paludosa	Tipula_paludosa|ZFMK-TIS-2011134	0.111111111111111
Ctenophora_festiva	Ctenophora_festiva|ZFMK-TIS-2004114	Tipula_paludosa	Tipula_paludosa|ZFMK-TIS-2011135	0.109756097560976
Ctenophora_festiva	Ctenophora_festiva|ZFMK-TIS-2004114	Tipula_paludosa	Tipula_paludosa|ZFMK-TIS-2011136	0.111111111111111
Ctenophora_festiva	Ctenophora_festiva|ZFMK-TIS-2004114	Tipula_paludosa	Tipula_paludosa|ZFMK-TIS-2543335	0.109422492401216
Ctenophora_festiva	Ctenophora_festiva|ZFMK-TIS-2004114	Tipula_paludosa	Tipula_paludosa|ZFMK-TIS-2582854	0.110942249240122
Ctenophora_festiva	Ctenophora_festiva|ZFMK-TIS-2004114	Tipula_paludosa	Tipula_paludosa|ZFMK-TIS-2582858	0.109422492401216
Ctenophora_festiva	Ctenophora_festiva|ZFMK-TIS-2004114	Tipula_paludosa	Tipula_paludosa|ZFMK-TIS-2591798	0.109422492401216
Ctenophora_festiva	Ctenophora_festiva|ZFMK-TIS-2004114	Tipula_paludosa	Tipula_paludosa|ZFMK-TIS-2591800	0.109422492401216
Ctenophora_festiva	Ctenophora_festiva|ZFMK-TIS-2004114	Tipula_paludosa	Tipula_paludosa|ZFMK-TIS-2591804	0.110942249240122
Ctenophora_festiva	Ctenophora_festiva|ZFMK-TIS-2004114	Tipula_paludosa	Tipula_paludosa|ZFMK-TIS-2627586	0.110942249240122
Ctenophora_festiva	Ctenophora_festiva|ZFMK-TIS-2004114	Tipula_paludosa	Tipula_paludosa|ZFMK-TIS-2628631	0.112462006079027
Ctenophora_festiva	Ctenophora_festiva|ZFMK-TIS-2004114	Tipula_paludosa	Tipula_paludosa|ZFMK-TIS-9104	0.110942249240122
Ctenophora_festiva	Ctenophora_festiva|ZFMK-TIS-2004114	Tipula_peliostigma	Tipula_peliostigma|ZFMK-TIS-2006553	0.129179331306991
Ctenophora_festiva	Ctenophora_festiva|ZFMK-TIS-2004114	Tipula_peliostigma	Tipula_peliostigma|ZFMK-TIS-2009172	0.130699088145897
Ctenophora_festiva	Ctenophora_festiva|ZFMK-TIS-2004114	Tipula_peliostigma	Tipula_peliostigma|ZFMK-TIS-2009173	0.130699088145897
Ctenophora_festiva	Ctenophora_festiva|ZFMK-TIS-2004114	Tipula_peliostigma	Tipula_peliostigma|ZFMK-TIS-2009404	0.129179331306991
Ctenophora_festiva	Ctenophora_festiva|ZFMK-TIS-2004114	Tipula_peliostigma	Tipula_peliostigma|ZFMK-TIS-2009405	0.129179331306991
Ctenophora_festiva	Ctenophora_festiva|ZFMK-TIS-2004114	Tipula_peliostigma	Tipula_peliostigma|ZFMK-TIS-2009456	0.13089802130898
Ctenophora_festiva	Ctenophora_festiva|ZFMK-TIS-2004114	Tipula_peliostigma	Tipula_peliostigma|ZFMK-TIS-2009457	0.130699088145897
Ctenophora_festiva	Ctenophora_festiva|ZFMK-TIS-2004114	Tipula_peliostigma	Tipula_peliostigma|ZFMK-TIS-2010129	0.127659574468085
Ctenophora_festiva	Ctenophora_festiva|ZFMK-TIS-2004114	Tipula_peliostigma	Tipula_peliostigma|ZFMK-TIS-2010202	0.130699088145897
Ctenophora_festiva	Ctenophora_festiva|ZFMK-TIS-2004114	Tipula_peliostigma	Tipula_peliostigma|ZFMK-TIS-2010662	0.130699088145897
Ctenophora_festiva	Ctenophora_festiva|ZFMK-TIS-2004114	Tipula_peliostigma	Tipula_peliostigma|ZFMK-TIS-2628880	0.13089802130898
Ctenophora_festiva	Ctenophora_festiva|ZFMK-TIS-2004114	Tipula_pierrei	Tipula_pierrei|ZFMK-TIS-2009499	0.106544901065449
Ctenophora_festiva	Ctenophora_festiva|ZFMK-TIS-2004114	Tipula_pierrei	Tipula_pierrei|ZFMK-TIS-2011037	0.106382978723404
Ctenophora_festiva	Ctenophora_festiva|ZFMK-TIS-2004114	Tipula_pierrei	Tipula_pierrei|ZFMK-TIS-2011051	0.10790273556231
Ctenophora_festiva	Ctenophora_festiva|ZFMK-TIS-2004114	Tipula_pruinosa	Tipula_pruinosa|ZFMK-TIS-2010778	0.101823708206687
Ctenophora_festiva	Ctenophora_festiva|ZFMK-TIS-2004114	Tipula_pseudovariipennis	Tipula_pseudovariipennis|GBOL-223958285_BIOUG17019-H07	0.11854103343465
Ctenophora_festiva	Ctenophora_festiva|ZFMK-TIS-2004114	Tipula_pseudovariipennis	Tipula_pseudovariipennis|ZFMK-TIS-2007709	0.117021276595745
Ctenophora_festiva	Ctenophora_festiva|ZFMK-TIS-2004114	Tipula_pseudovariipennis	Tipula_pseudovariipennis|ZFMK-TIS-2007736	0.117021276595745
Ctenophora_festiva	Ctenophora_festiva|ZFMK-TIS-2004114	Tipula_pseudovariipennis	Tipula_pseudovariipennis|ZFMK-TIS-2009147	0.117021276595745
Ctenophora_festiva	Ctenophora_festiva|ZFMK-TIS-2004114	Tipula_pseudovariipennis	Tipula_pseudovariipennis|ZFMK-TIS-2009246	0.11854103343465
Ctenophora_festiva	Ctenophora_festiva|ZFMK-TIS-2004114	Tipula_pseudovariipennis	Tipula_pseudovariipennis|ZFMK-TIS-2009282	0.11854103343465
Ctenophora_festiva	Ctenophora_festiva|ZFMK-TIS-2004114	Tipula_pseudovariipennis	Tipula_pseudovariipennis|ZFMK-TIS-2009283	0.117021276595745
Ctenophora_festiva	Ctenophora_festiva|ZFMK-TIS-2004114	Tipula_pseudovariipennis	Tipula_pseudovariipennis|ZFMK-TIS-2009307	0.115501519756839
Ctenophora_festiva	Ctenophora_festiva|ZFMK-TIS-2004114	Tipula_pseudovariipennis	Tipula_pseudovariipennis|ZFMK-TIS-2009474	0.120060790273556
Ctenophora_festiva	Ctenophora_festiva|ZFMK-TIS-2004114	Tipula_pseudovariipennis	Tipula_pseudovariipennis|ZFMK-TIS-2009475	0.120060790273556
Ctenophora_festiva	Ctenophora_festiva|ZFMK-TIS-2004114	Tipula_pseudovariipennis	Tipula_pseudovariipennis|ZFMK-TIS-2009688	0.115501519756839
Ctenophora_festiva	Ctenophora_festiva|ZFMK-TIS-2004114	Tipula_rufina	Tipula_rufina|GBOL-223958289_BIOUG17019-H11	0.0987841945288754
Ctenophora_festiva	Ctenophora_festiva|ZFMK-TIS-2004114	Tipula_rufina	Tipula_rufina|ZFMK-TIS-2000679	0.100303951367781
Ctenophora_festiva	Ctenophora_festiva|ZFMK-TIS-2004114	Tipula_rufina	Tipula_rufina|ZFMK-TIS-2009794	0.100303951367781
Ctenophora_festiva	Ctenophora_festiva|ZFMK-TIS-2004114	Tipula_rufina	Tipula_rufina|ZFMK-TIS-2628796	0.100303951367781
Ctenophora_festiva	Ctenophora_festiva|ZFMK-TIS-2004114	Tipula_scripta	Tipula_scripta|ZFMK-TIS-2001451	0.121580547112462
Ctenophora_festiva	Ctenophora_festiva|ZFMK-TIS-2004114	Tipula_scripta	Tipula_scripta|ZFMK-TIS-2008969	0.121580547112462
Ctenophora_festiva	Ctenophora_festiva|ZFMK-TIS-2004114	Tipula_scripta	Tipula_scripta|ZFMK-TIS-2010055	0.121580547112462
Ctenophora_festiva	Ctenophora_festiva|ZFMK-TIS-2004114	Tipula_scripta	Tipula_scripta|ZFMK-TIS-2010222	0.126139817629179
Ctenophora_festiva	Ctenophora_festiva|ZFMK-TIS-2004114	Tipula_scripta	Tipula_scripta|ZFMK-TIS-2010287	0.121580547112462
Ctenophora_festiva	Ctenophora_festiva|ZFMK-TIS-2004114	Tipula_scripta	Tipula_scripta|ZFMK-TIS-2010405	0.121580547112462
Ctenophora_festiva	Ctenophora_festiva|ZFMK-TIS-2004114	Tipula_selene	Tipula_selene|ZFMK-TIS-2010298	0.112462006079027
Ctenophora_festiva	Ctenophora_festiva|ZFMK-TIS-2004114	Tipula_sp.	Tipula_sp.|ZFMK-TIS-2009576	0.104863221884498
Ctenophora_festiva	Ctenophora_festiva|ZFMK-TIS-2004114	Tipula_staegeri	Tipula_staegeri|ZFMK-TIS-2628632	0.109422492401216
Ctenophora_festiva	Ctenophora_festiva|ZFMK-TIS-2004114	Tipula_stigmatella	Tipula_stigmatella|ZFMK-TIS-2010118	0.0972644376899696
Ctenophora_festiva	Ctenophora_festiva|ZFMK-TIS-2004114	Tipula_stigmatella	Tipula_stigmatella|ZFMK-TIS-2010119	0.0987841945288754
Ctenophora_festiva	Ctenophora_festiva|ZFMK-TIS-2004114	Tipula_subcunctans	Tipula_subcunctans|ZFMK-TIS-2011137	0.110942249240122
Ctenophora_festiva	Ctenophora_festiva|ZFMK-TIS-2004114	Tipula_submarmorata	Tipula_submarmorata|ZFMK-TIS-2003720	0.123100303951368
Ctenophora_festiva	Ctenophora_festiva|ZFMK-TIS-2004114	Tipula_submarmorata	Tipula_submarmorata|ZFMK-TIS-2007568	0.123100303951368
Ctenophora_festiva	Ctenophora_festiva|ZFMK-TIS-2004114	Tipula_submarmorata	Tipula_submarmorata|ZFMK-TIS-2007705	0.123100303951368
Ctenophora_festiva	Ctenophora_festiva|ZFMK-TIS-2004114	Tipula_submarmorata	Tipula_submarmorata|ZFMK-TIS-2007710	0.123100303951368
Ctenophora_festiva	Ctenophora_festiva|ZFMK-TIS-2004114	Tipula_submarmorata	Tipula_submarmorata|ZFMK-TIS-2007711	0.123100303951368
Ctenophora_festiva	Ctenophora_festiva|ZFMK-TIS-2004114	Tipula_submarmorata	Tipula_submarmorata|ZFMK-TIS-2007712	0.123100303951368
Ctenophora_festiva	Ctenophora_festiva|ZFMK-TIS-2004114	Tipula_subvafra	Tipula_subvafra|ZFMK-TIS-2006252	0.117021276595745
Ctenophora_festiva	Ctenophora_festiva|ZFMK-TIS-2004114	Tipula_trifascingulata	Tipula_trifascingulata|ZFMK-TIS-2010338	0.101823708206687
Ctenophora_festiva	Ctenophora_festiva|ZFMK-TIS-2004114	Tipula_truncorum	Tipula_truncorum|ZFMK-TIS-2009146	0.10790273556231
Ctenophora_festiva	Ctenophora_festiva|ZFMK-TIS-2004114	Tipula_truncorum	Tipula_truncorum|ZFMK-TIS-2010329	0.110942249240122
Ctenophora_festiva	Ctenophora_festiva|ZFMK-TIS-2004114	Tipula_unca	Tipula_unca|ZFMK-TIS-2000673	0.132218844984802
Ctenophora_festiva	Ctenophora_festiva|ZFMK-TIS-2004114	Tipula_unca	Tipula_unca|ZFMK-TIS-2001055	0.132218844984802
Ctenophora_festiva	Ctenophora_festiva|ZFMK-TIS-2004114	Tipula_unca	Tipula_unca|ZFMK-TIS-2001062	0.132218844984802
Ctenophora_festiva	Ctenophora_festiva|ZFMK-TIS-2004114	Tipula_unca	Tipula_unca|ZFMK-TIS-2009687	0.133738601823708
Ctenophora_festiva	Ctenophora_festiva|ZFMK-TIS-2004114	Tipula_unca	Tipula_unca|ZFMK-TIS-2010402	0.132218844984802
Ctenophora_festiva	Ctenophora_festiva|ZFMK-TIS-2004114	Tipula_unca	Tipula_unca|ZFMK-TIS-2010403	0.130699088145897
Ctenophora_festiva	Ctenophora_festiva|ZFMK-TIS-2004114	Tipula_variicornis	Tipula_variicornis|ZFMK-TIS-2000675	0.101823708206687
Ctenophora_festiva	Ctenophora_festiva|ZFMK-TIS-2004114	Tipula_variicornis	Tipula_variicornis|ZFMK-TIS-2000676	0.101823708206687
Ctenophora_festiva	Ctenophora_festiva|ZFMK-TIS-2004114	Tipula_variicornis	Tipula_variicornis|ZFMK-TIS-2001047	0.101823708206687
Ctenophora_festiva	Ctenophora_festiva|ZFMK-TIS-2004114	Tipula_variicornis	Tipula_variicornis|ZFMK-TIS-2001054	0.101823708206687
Ctenophora_festiva	Ctenophora_festiva|ZFMK-TIS-2004114	Tipula_variicornis	Tipula_variicornis|ZFMK-TIS-2001057	0.101823708206687
Ctenophora_festiva	Ctenophora_festiva|ZFMK-TIS-2004114	Tipula_variicornis	Tipula_variicornis|ZFMK-TIS-2001058	0.101823708206687
Ctenophora_festiva	Ctenophora_festiva|ZFMK-TIS-2004114	Tipula_variicornis	Tipula_variicornis|ZFMK-TIS-2004131	0.101823708206687
Ctenophora_festiva	Ctenophora_festiva|ZFMK-TIS-2004114	Tipula_variicornis	Tipula_variicornis|ZFMK-TIS-2004671	0.101823708206687
Ctenophora_festiva	Ctenophora_festiva|ZFMK-TIS-2004114	Tipula_variicornis	Tipula_variicornis|ZFMK-TIS-2004674	0.101823708206687
Ctenophora_festiva	Ctenophora_festiva|ZFMK-TIS-2004114	Tipula_variicornis	Tipula_variicornis|ZFMK-TIS-2008983	0.101823708206687
Ctenophora_festiva	Ctenophora_festiva|ZFMK-TIS-2004114	Tipula_variicornis	Tipula_variicornis|ZFMK-TIS-2010598	0.101823708206687
Ctenophora_festiva	Ctenophora_festiva|ZFMK-TIS-2004114	Tipula_variicornis	Tipula_variicornis|ZFMK-TIS-2010599	0.101823708206687
Ctenophora_festiva	Ctenophora_festiva|ZFMK-TIS-2004114	Tipula_variicornis	Tipula_variicornis|ZFMK-TIS-2010600	0.101823708206687
Ctenophora_festiva	Ctenophora_festiva|ZFMK-TIS-2004114	Tipula_variicornis	Tipula_variicornis|ZFMK-TIS-2010601	0.101823708206687
Ctenophora_festiva	Ctenophora_festiva|ZFMK-TIS-2004114	Tipula_variicornis	Tipula_variicornis|ZFMK-TIS-2582893	0.101823708206687
Ctenophora_festiva	Ctenophora_festiva|ZFMK-TIS-2004114	Tipula_varipennis	Tipula_varipennis|GBOL-224106152_BIOUG26555-G11	0.110544217687075
Ctenophora_festiva	Ctenophora_festiva|ZFMK-TIS-2004114	Tipula_varipennis	Tipula_varipennis|GBOL-224106156_BIOUG26555-H03	0.110544217687075
Ctenophora_festiva	Ctenophora_festiva|ZFMK-TIS-2004114	Tipula_varipennis	Tipula_varipennis|GBOL-224106159_BIOUG26555-H06	0.104882459312839
Ctenophora_festiva	Ctenophora_festiva|ZFMK-TIS-2004114	Tipula_varipennis	Tipula_varipennis|ZFMK-TIS-2003719	0.109422492401216
Ctenophora_festiva	Ctenophora_festiva|ZFMK-TIS-2004114	Tipula_varipennis	Tipula_varipennis|ZFMK-TIS-2003725	0.109422492401216
Ctenophora_festiva	Ctenophora_festiva|ZFMK-TIS-2004114	Tipula_varipennis	Tipula_varipennis|ZFMK-TIS-2003726	0.110942249240122
Ctenophora_festiva	Ctenophora_festiva|ZFMK-TIS-2004114	Tipula_varipennis	Tipula_varipennis|ZFMK-TIS-2004651	0.112462006079027
Ctenophora_festiva	Ctenophora_festiva|ZFMK-TIS-2004114	Tipula_varipennis	Tipula_varipennis|ZFMK-TIS-2007569	0.109422492401216
Ctenophora_festiva	Ctenophora_festiva|ZFMK-TIS-2004114	Tipula_varipennis	Tipula_varipennis|ZFMK-TIS-2007570	0.110942249240122
Ctenophora_festiva	Ctenophora_festiva|ZFMK-TIS-2004114	Tipula_varipennis	Tipula_varipennis|ZFMK-TIS-2007707	0.112462006079027
Ctenophora_festiva	Ctenophora_festiva|ZFMK-TIS-2004114	Tipula_varipennis	Tipula_varipennis|ZFMK-TIS-2007713	0.112462006079027
Ctenophora_festiva	Ctenophora_festiva|ZFMK-TIS-2004114	Tipula_varipennis	Tipula_varipennis|ZFMK-TIS-2007714	0.112462006079027
Ctenophora_festiva	Ctenophora_festiva|ZFMK-TIS-2004114	Tipula_varipennis	Tipula_varipennis|ZFMK-TIS-2010312	0.110942249240122
Ctenophora_festiva	Ctenophora_festiva|ZFMK-TIS-2004114	Tipula_varipennis	Tipula_varipennis|ZFMK-TIS-2582898	0.110942249240122
Ctenophora_festiva	Ctenophora_festiva|ZFMK-TIS-2004114	Tipula_vernalis	Tipula_vernalis|ZFMK-TIS-2003722	0.115501519756839
Ctenophora_festiva	Ctenophora_festiva|ZFMK-TIS-2004114	Tipula_vernalis	Tipula_vernalis|ZFMK-TIS-2003724	0.112462006079027
Ctenophora_festiva	Ctenophora_festiva|ZFMK-TIS-2004114	Tipula_vernalis	Tipula_vernalis|ZFMK-TIS-2003727	0.110942249240122
Ctenophora_festiva	Ctenophora_festiva|ZFMK-TIS-2004114	Tipula_vernalis	Tipula_vernalis|ZFMK-TIS-2003730	0.113981762917933
Ctenophora_festiva	Ctenophora_festiva|ZFMK-TIS-2004114	Tipula_vernalis	Tipula_vernalis|ZFMK-TIS-2003731	0.109422492401216
Ctenophora_festiva	Ctenophora_festiva|ZFMK-TIS-2004114	Tipula_vernalis	Tipula_vernalis|ZFMK-TIS-2004626	0.10958904109589
Ctenophora_festiva	Ctenophora_festiva|ZFMK-TIS-2004114	Tipula_vernalis	Tipula_vernalis|ZFMK-TIS-2004628	0.112462006079027
Ctenophora_festiva	Ctenophora_festiva|ZFMK-TIS-2004114	Tipula_vernalis	Tipula_vernalis|ZFMK-TIS-2004632	0.112462006079027
Ctenophora_festiva	Ctenophora_festiva|ZFMK-TIS-2004114	Tipula_vernalis	Tipula_vernalis|ZFMK-TIS-2005123	0.110942249240122
Ctenophora_festiva	Ctenophora_festiva|ZFMK-TIS-2004114	Tipula_vernalis	Tipula_vernalis|ZFMK-TIS-2005125	0.110942249240122
Ctenophora_festiva	Ctenophora_festiva|ZFMK-TIS-2004114	Tipula_vernalis	Tipula_vernalis|ZFMK-TIS-2005127	0.112462006079027
Ctenophora_festiva	Ctenophora_festiva|ZFMK-TIS-2004114	Tipula_vernalis	Tipula_vernalis|ZFMK-TIS-2006567	0.109756097560976
Ctenophora_festiva	Ctenophora_festiva|ZFMK-TIS-2004114	Tipula_vernalis	Tipula_vernalis|ZFMK-TIS-2006571	0.112633181126332
Ctenophora_festiva	Ctenophora_festiva|ZFMK-TIS-2004114	Tipula_vernalis	Tipula_vernalis|ZFMK-TIS-2007584	0.110942249240122
Ctenophora_festiva	Ctenophora_festiva|ZFMK-TIS-2004114	Tipula_vernalis	Tipula_vernalis|ZFMK-TIS-2008987	0.110942249240122
Ctenophora_festiva	Ctenophora_festiva|ZFMK-TIS-2004114	Tipula_vernalis	Tipula_vernalis|ZFMK-TIS-2009098	0.112462006079027
Ctenophora_festiva	Ctenophora_festiva|ZFMK-TIS-2004114	Tipula_vernalis	Tipula_vernalis|ZFMK-TIS-2009101	0.110942249240122
Ctenophora_festiva	Ctenophora_festiva|ZFMK-TIS-2004114	Tipula_vernalis	Tipula_vernalis|ZFMK-TIS-2009104	0.124620060790274
Ctenophora_festiva	Ctenophora_festiva|ZFMK-TIS-2004114	Tipula_vernalis	Tipula_vernalis|ZFMK-TIS-2009180	0.112462006079027
Ctenophora_festiva	Ctenophora_festiva|ZFMK-TIS-2004114	Tipula_vernalis	Tipula_vernalis|ZFMK-TIS-2009189	0.115501519756839
Ctenophora_festiva	Ctenophora_festiva|ZFMK-TIS-2004114	Tipula_vernalis	Tipula_vernalis|ZFMK-TIS-2009190	0.113981762917933
Ctenophora_festiva	Ctenophora_festiva|ZFMK-TIS-2004114	Tipula_vernalis	Tipula_vernalis|ZFMK-TIS-2009473	0.110942249240122
Ctenophora_festiva	Ctenophora_festiva|ZFMK-TIS-2004114	Tipula_vernalis	Tipula_vernalis|ZFMK-TIS-2009504	0.115501519756839
Ctenophora_festiva	Ctenophora_festiva|ZFMK-TIS-2004114	Tipula_vernalis	Tipula_vernalis|ZFMK-TIS-2009513	0.110942249240122
Ctenophora_festiva	Ctenophora_festiva|ZFMK-TIS-2004114	Tipula_vernalis	Tipula_vernalis|ZFMK-TIS-2009719	0.110942249240122
Ctenophora_festiva	Ctenophora_festiva|ZFMK-TIS-2004114	Tipula_vernalis	Tipula_vernalis|ZFMK-TIS-2009720	0.110942249240122
Ctenophora_festiva	Ctenophora_festiva|ZFMK-TIS-2004114	Tipula_vernalis	Tipula_vernalis|ZFMK-TIS-2009814	0.110942249240122
Ctenophora_festiva	Ctenophora_festiva|ZFMK-TIS-2004114	Tipula_vernalis	Tipula_vernalis|ZFMK-TIS-2010045	0.112462006079027
Ctenophora_festiva	Ctenophora_festiva|ZFMK-TIS-2004114	Tipula_vernalis	Tipula_vernalis|ZFMK-TIS-2010171	0.110942249240122
Ctenophora_festiva	Ctenophora_festiva|ZFMK-TIS-2004114	Tipula_vernalis	Tipula_vernalis|ZFMK-TIS-2010609	0.109422492401216
Ctenophora_festiva	Ctenophora_festiva|ZFMK-TIS-2004114	Tipula_vernalis	Tipula_vernalis|ZFMK-TIS-2010610	0.110942249240122
Ctenophora_festiva	Ctenophora_festiva|ZFMK-TIS-2004114	Tipula_vernalis	Tipula_vernalis|ZFMK-TIS-2010611	0.109422492401216
Ctenophora_festiva	Ctenophora_festiva|ZFMK-TIS-2004114	Tipula_vernalis	Tipula_vernalis|ZFMK-TIS-2010618	0.110942249240122
Ctenophora_festiva	Ctenophora_festiva|ZFMK-TIS-2004114	Tipula_vernalis	Tipula_vernalis|ZFMK-TIS-2520065	0.109422492401216
Ctenophora_festiva	Ctenophora_festiva|ZFMK-TIS-2004114	Tipula_vernalis	Tipula_vernalis|ZFMK-TIS-2520066	0.110942249240122
Ctenophora_festiva	Ctenophora_festiva|ZFMK-TIS-2004114	Tipula_vernalis	Tipula_vernalis|ZFMK-TIS-2582886	0.112462006079027
Ctenophora_festiva	Ctenophora_festiva|ZFMK-TIS-2004114	Tipula_vernalis	Tipula_vernalis|ZFMK-TIS-2582888	0.112462006079027
Ctenophora_festiva	Ctenophora_festiva|ZFMK-TIS-2004114	Tipula_vernalis	Tipula_vernalis|ZFMK-TIS-2591799	0.112633181126332
Ctenophora_festiva	Ctenophora_festiva|ZFMK-TIS-2004114	Tipula_vernalis	Tipula_vernalis|ZFMK-TIS-2591803	0.110942249240122
Ctenophora_festiva	Ctenophora_festiva|ZFMK-TIS-2004114	Tipula_vernalis	Tipula_vernalis|ZFMK-TIS-2628868	0.112633181126332
Ctenophora_festiva	Ctenophora_festiva|ZFMK-TIS-2004114	Tipula_vernalis	Tipula_vernalis|ZFMK-TIS-2628891	0.112462006079027
Ctenophora_festiva	Ctenophora_festiva|ZFMK-TIS-2004114	Tipula_vernalis	Tipula_vernalis|ZFMK-TIS-2628901	0.112462006079027
Ctenophora_festiva	Ctenophora_festiva|ZFMK-TIS-2004114	Tipula_vernalis	Tipula_vernalis|ZFMK-TIS-2628902	0.111111111111111
Ctenophora_festiva	Ctenophora_festiva|ZFMK-TIS-2004114	Tipula_verrucosa	Tipula_verrucosa|ZFMK-TIS-2009486	0.129179331306991
Ctenophora_festiva	Ctenophora_festiva|ZFMK-TIS-2004114	Tipula_verrucosa	Tipula_verrucosa|ZFMK-TIS-2009487	0.127853881278539
Ctenophora_festiva	Ctenophora_festiva|ZFMK-TIS-2004114	Tipula_verrucosa	Tipula_verrucosa|ZFMK-TIS-2009488	0.127853881278539
Ctenophora_festiva	Ctenophora_festiva|ZFMK-TIS-2004114	Tipula_verrucosa	Tipula_verrucosa|ZFMK-TIS-2010058	0.129179331306991
Ctenophora_festiva	Ctenophora_festiva|ZFMK-TIS-2004114	Tipula_vittata	Tipula_vittata|ZFMK-TIS-2000670	0.139817629179331
Ctenophora_festiva	Ctenophora_festiva|ZFMK-TIS-2004114	Tipula_vittata	Tipula_vittata|ZFMK-TIS-2000671	0.136363636363636
Ctenophora_festiva	Ctenophora_festiva|ZFMK-TIS-2004114	Tipula_vittata	Tipula_vittata|ZFMK-TIS-2000672	0.13677811550152
Ctenophora_festiva	Ctenophora_festiva|ZFMK-TIS-2004114	Tipula_vittata	Tipula_vittata|ZFMK-TIS-2000695	0.138297872340426
Ctenophora_festiva	Ctenophora_festiva|ZFMK-TIS-2004114	Tipula_vittata	Tipula_vittata|ZFMK-TIS-2004124	0.138297872340426
Ctenophora_festiva	Ctenophora_festiva|ZFMK-TIS-2004114	Tipula_vittata	Tipula_vittata|ZFMK-TIS-2007565	0.139817629179331
Ctenophora_festiva	Ctenophora_festiva|ZFMK-TIS-2004114	Tipula_vittata	Tipula_vittata|ZFMK-TIS-2007566	0.139817629179331
Ctenophora_festiva	Ctenophora_festiva|ZFMK-TIS-2004114	Tipula_vittata	Tipula_vittata|ZFMK-TIS-2007716	0.139817629179331
Ctenophora_festiva	Ctenophora_festiva|ZFMK-TIS-2004114	Tipula_vittata	Tipula_vittata|ZFMK-TIS-2628793	0.138297872340426
Ctenophora_festiva	Ctenophora_festiva|ZFMK-TIS-2004114	Tipula_vittata	Tipula_vittata|ZFMK-TIS-2628795	0.13677811550152
Ctenophora_festiva	Ctenophora_festiva|ZFMK-TIS-2004121	Ctenophora_flaveolata	Ctenophora_flaveolata|GBOL-223955139_BIOUG17000-E08	0.0775075987841945
Ctenophora_festiva	Ctenophora_festiva|ZFMK-TIS-2004121	Ctenophora_flaveolata	Ctenophora_flaveolata|GBOL-223955140_BIOUG17000-E09	0.0775075987841945
Ctenophora_festiva	Ctenophora_festiva|ZFMK-TIS-2004121	Ctenophora_flaveolata	Ctenophora_flaveolata|ZFMK-TIS-2000687	0.0775075987841945
Ctenophora_festiva	Ctenophora_festiva|ZFMK-TIS-2004121	Ctenophora_flaveolata	Ctenophora_flaveolata|ZFMK-TIS-2004108	0.0775075987841945
Ctenophora_festiva	Ctenophora_festiva|ZFMK-TIS-2004121	Ctenophora_flaveolata	Ctenophora_flaveolata|ZFMK-TIS-2004110	0.0775075987841945
Ctenophora_festiva	Ctenophora_festiva|ZFMK-TIS-2004121	Ctenophora_flaveolata	Ctenophora_flaveolata|ZFMK-TIS-2005458	0.0809160305343511
Ctenophora_festiva	Ctenophora_festiva|ZFMK-TIS-2004121	Ctenophora_flaveolata	Ctenophora_flaveolata|ZFMK-TIS-2008978	0.0775075987841945
Ctenophora_festiva	Ctenophora_festiva|ZFMK-TIS-2004121	Ctenophora_flaveolata	Ctenophora_flaveolata|ZFMK-TIS-2008979	0.0772797527047913
Ctenophora_festiva	Ctenophora_festiva|ZFMK-TIS-2004121	Ctenophora_flaveolata	Ctenophora_flaveolata|ZFMK-TIS-2009566	0.0775075987841945
Ctenophora_festiva	Ctenophora_festiva|ZFMK-TIS-2004121	Ctenophora_ornata	Ctenophora_ornata|ZFMK-TIS-2005451	0.0911854103343465
Ctenophora_festiva	Ctenophora_festiva|ZFMK-TIS-2004121	Ctenophora_ornata	Ctenophora_ornata|ZFMK-TIS-2005460	0.0911854103343465
Ctenophora_festiva	Ctenophora_festiva|ZFMK-TIS-2004121	Ctenophora_ornata	Ctenophora_ornata|ZFMK-TIS-2007230	0.0911854103343465
Ctenophora_festiva	Ctenophora_festiva|ZFMK-TIS-2004121	Ctenophora_ornata	Ctenophora_ornata|ZFMK-TIS-2009563	0.0911854103343465
Ctenophora_festiva	Ctenophora_festiva|ZFMK-TIS-2004121	Ctenophora_ornata	Ctenophora_ornata|ZFMK-TIS-2577800	0.0911854103343465
Ctenophora_festiva	Ctenophora_festiva|ZFMK-TIS-2004121	Ctenophora_pectinicornis	Ctenophora_pectinicornis|ZFMK-TIS-2003743	0.0759878419452888
Ctenophora_festiva	Ctenophora_festiva|ZFMK-TIS-2004121	Ctenophora_pectinicornis	Ctenophora_pectinicornis|ZFMK-TIS-2005077	0.0759878419452888
Ctenophora_festiva	Ctenophora_festiva|ZFMK-TIS-2004121	Ctenophora_pectinicornis	Ctenophora_pectinicornis|ZFMK-TIS-2005159	0.0759878419452888
Ctenophora_festiva	Ctenophora_festiva|ZFMK-TIS-2004121	Ctenophora_pectinicornis	Ctenophora_pectinicornis|ZFMK-TIS-2005440	0.0745814307458143
Ctenophora_festiva	Ctenophora_festiva|ZFMK-TIS-2004121	Ctenophora_pectinicornis	Ctenophora_pectinicornis|ZFMK-TIS-2007704	0.074468085106383
Ctenophora_festiva	Ctenophora_festiva|ZFMK-TIS-2004121	Ctenophora_pectinicornis	Ctenophora_pectinicornis|ZFMK-TIS-2009021	0.0770440251572327
Ctenophora_festiva	Ctenophora_festiva|ZFMK-TIS-2004121	Ctenophora_pectinicornis	Ctenophora_pectinicornis|ZFMK-TIS-2010174	0.074468085106383
Ctenophora_festiva	Ctenophora_festiva|ZFMK-TIS-2004121	Ctenophora_pectinicornis	Ctenophora_pectinicornis|ZFMK-TIS-2010175	0.074468085106383
Ctenophora_festiva	Ctenophora_festiva|ZFMK-TIS-2004121	Ctenophora_pectinicornis	Ctenophora_pectinicornis|ZFMK-TIS-2010299	0.074468085106383
Ctenophora_festiva	Ctenophora_festiva|ZFMK-TIS-2004121	Dictenidia_bimaculata	Dictenidia_bimaculata|GBOL-224106164_BIOUG26555-H11	0.106732348111658
Ctenophora_festiva	Ctenophora_festiva|ZFMK-TIS-2004121	Dictenidia_bimaculata	Dictenidia_bimaculata|ZFMK-TIS-14740	0.10790273556231
Ctenophora_festiva	Ctenophora_festiva|ZFMK-TIS-2004121	Dictenidia_bimaculata	Dictenidia_bimaculata|ZFMK-TIS-1800500_BIOUG16275-C02	0.106060606060606
Ctenophora_festiva	Ctenophora_festiva|ZFMK-TIS-2004121	Dictenidia_bimaculata	Dictenidia_bimaculata|ZFMK-TIS-1800550_BIOUG16275-G04	0.108156028368794
Ctenophora_festiva	Ctenophora_festiva|ZFMK-TIS-2004121	Dictenidia_bimaculata	Dictenidia_bimaculata|ZFMK-TIS-1800625_BIOUG16352-E08	0.106598984771574
Ctenophora_festiva	Ctenophora_festiva|ZFMK-TIS-2004121	Dictenidia_bimaculata	Dictenidia_bimaculata|ZFMK-TIS-1800626_BIOUG16352-E09	0.106060606060606
Ctenophora_festiva	Ctenophora_festiva|ZFMK-TIS-2004121	Dictenidia_bimaculata	Dictenidia_bimaculata|ZFMK-TIS-1801078_BIOUG16609-C10	0.107081174438687
Ctenophora_festiva	Ctenophora_festiva|ZFMK-TIS-2004121	Dictenidia_bimaculata	Dictenidia_bimaculata|ZFMK-TIS-2009003	0.10790273556231
Ctenophora_festiva	Ctenophora_festiva|ZFMK-TIS-2004121	Dictenidia_bimaculata	Dictenidia_bimaculata|ZFMK-TIS-2009004	0.10790273556231
Ctenophora_festiva	Ctenophora_festiva|ZFMK-TIS-2004121	Dictenidia_bimaculata	Dictenidia_bimaculata|ZFMK-TIS-2009450	0.10790273556231
Ctenophora_festiva	Ctenophora_festiva|ZFMK-TIS-2004121	Dictenidia_bimaculata	Dictenidia_bimaculata|ZFMK-TIS-2010547	0.10790273556231
Ctenophora_festiva	Ctenophora_festiva|ZFMK-TIS-2004121	Dictenidia_bimaculata	Dictenidia_bimaculata|ZFMK-TIS-2010658	0.10790273556231
Ctenophora_festiva	Ctenophora_festiva|ZFMK-TIS-2004121	Dolichopeza_albipes	Dolichopeza_albipes|ZFMK-TIS-2005464	0.106382978723404
Ctenophora_festiva	Ctenophora_festiva|ZFMK-TIS-2004121	Nephrotoma_aculeata	Nephrotoma_aculeata|ZFMK-TIS-1800687_BIOUG16355-B11	0.150259067357513
Ctenophora_festiva	Ctenophora_festiva|ZFMK-TIS-2004121	Nephrotoma_aculeata	Nephrotoma_aculeata|ZFMK-TIS-2008988	0.141337386018237
Ctenophora_festiva	Ctenophora_festiva|ZFMK-TIS-2004121	Nephrotoma_aculeata	Nephrotoma_aculeata|ZFMK-TIS-2009005	0.142857142857143
Ctenophora_festiva	Ctenophora_festiva|ZFMK-TIS-2004121	Nephrotoma_aculeata	Nephrotoma_aculeata|ZFMK-TIS-2009028	0.145896656534954
Ctenophora_festiva	Ctenophora_festiva|ZFMK-TIS-2004121	Nephrotoma_aculeata	Nephrotoma_aculeata|ZFMK-TIS-2009029	0.142857142857143
Ctenophora_festiva	Ctenophora_festiva|ZFMK-TIS-2004121	Nephrotoma_aculeata	Nephrotoma_aculeata|ZFMK-TIS-2009072	0.141337386018237
Ctenophora_festiva	Ctenophora_festiva|ZFMK-TIS-2004121	Nephrotoma_aculeata	Nephrotoma_aculeata|ZFMK-TIS-2009134	0.142857142857143
Ctenophora_festiva	Ctenophora_festiva|ZFMK-TIS-2004121	Nephrotoma_aculeata	Nephrotoma_aculeata|ZFMK-TIS-2009648	0.145896656534954
Ctenophora_festiva	Ctenophora_festiva|ZFMK-TIS-2004121	Nephrotoma_aculeata	Nephrotoma_aculeata|ZFMK-TIS-2009649	0.145896656534954
Ctenophora_festiva	Ctenophora_festiva|ZFMK-TIS-2004121	Nephrotoma_aculeata	Nephrotoma_aculeata|ZFMK-TIS-2010671	0.142857142857143
Ctenophora_festiva	Ctenophora_festiva|ZFMK-TIS-2004121	Nephrotoma_analis	Nephrotoma_analis|GBOL-224106235_BIOUG26553-A12	0.125211505922166
Ctenophora_festiva	Ctenophora_festiva|ZFMK-TIS-2004121	Nephrotoma_analis	Nephrotoma_analis|ZFMK-TIS-2000678	0.127659574468085
Ctenophora_festiva	Ctenophora_festiva|ZFMK-TIS-2004121	Nephrotoma_analis	Nephrotoma_analis|ZFMK-TIS-2005139	0.127659574468085
Ctenophora_festiva	Ctenophora_festiva|ZFMK-TIS-2004121	Nephrotoma_analis	Nephrotoma_analis|ZFMK-TIS-2006581	0.126331811263318
Ctenophora_festiva	Ctenophora_festiva|ZFMK-TIS-2004121	Nephrotoma_analis	Nephrotoma_analis|ZFMK-TIS-2006585	0.127659574468085
Ctenophora_festiva	Ctenophora_festiva|ZFMK-TIS-2004121	Nephrotoma_analis	Nephrotoma_analis|ZFMK-TIS-2009628	0.126139817629179
Ctenophora_festiva	Ctenophora_festiva|ZFMK-TIS-2004121	Nephrotoma_analis	Nephrotoma_analis|ZFMK-TIS-2009629	0.126139817629179
Ctenophora_festiva	Ctenophora_festiva|ZFMK-TIS-2004121	Nephrotoma_analis	Nephrotoma_analis|ZFMK-TIS-2009976	0.126139817629179
Ctenophora_festiva	Ctenophora_festiva|ZFMK-TIS-2004121	Nephrotoma_analis	Nephrotoma_analis|ZFMK-TIS-2010387	0.127659574468085
Ctenophora_festiva	Ctenophora_festiva|ZFMK-TIS-2004121	Nephrotoma_analis	Nephrotoma_analis|ZFMK-TIS-2010525	0.127659574468085
Ctenophora_festiva	Ctenophora_festiva|ZFMK-TIS-2004121	Nephrotoma_analis	Nephrotoma_analis|ZFMK-TIS-2010734	0.127659574468085
Ctenophora_festiva	Ctenophora_festiva|ZFMK-TIS-2004121	Nephrotoma_analis	Nephrotoma_analis|ZFMK-TIS-2010735	0.126139817629179
Ctenophora_festiva	Ctenophora_festiva|ZFMK-TIS-2004121	Nephrotoma_analis	Nephrotoma_analis|ZFMK-TIS-2555509	0.126139817629179
Ctenophora_festiva	Ctenophora_festiva|ZFMK-TIS-2004121	Nephrotoma_appendiculata	Nephrotoma_appendiculata|ZFMK-TIS-2003721	0.167173252279635
Ctenophora_festiva	Ctenophora_festiva|ZFMK-TIS-2004121	Nephrotoma_appendiculata	Nephrotoma_appendiculata|ZFMK-TIS-2003732	0.167173252279635
Ctenophora_festiva	Ctenophora_festiva|ZFMK-TIS-2004121	Nephrotoma_appendiculata	Nephrotoma_appendiculata|ZFMK-TIS-2004687	0.167173252279635
Ctenophora_festiva	Ctenophora_festiva|ZFMK-TIS-2004121	Nephrotoma_appendiculata	Nephrotoma_appendiculata|ZFMK-TIS-2004689	0.167173252279635
Ctenophora_festiva	Ctenophora_festiva|ZFMK-TIS-2004121	Nephrotoma_appendiculata	Nephrotoma_appendiculata|ZFMK-TIS-2004691	0.168693009118541
Ctenophora_festiva	Ctenophora_festiva|ZFMK-TIS-2004121	Nephrotoma_appendiculata	Nephrotoma_appendiculata|ZFMK-TIS-2005143	0.167173252279635
Ctenophora_festiva	Ctenophora_festiva|ZFMK-TIS-2004121	Nephrotoma_appendiculata	Nephrotoma_appendiculata|ZFMK-TIS-2005145	0.167173252279635
Ctenophora_festiva	Ctenophora_festiva|ZFMK-TIS-2004121	Nephrotoma_appendiculata	Nephrotoma_appendiculata|ZFMK-TIS-2005147	0.167173252279635
Ctenophora_festiva	Ctenophora_festiva|ZFMK-TIS-2004121	Nephrotoma_appendiculata	Nephrotoma_appendiculata|ZFMK-TIS-2005162	0.167173252279635
Ctenophora_festiva	Ctenophora_festiva|ZFMK-TIS-2004121	Nephrotoma_appendiculata	Nephrotoma_appendiculata|ZFMK-TIS-2005164	0.167173252279635
Ctenophora_festiva	Ctenophora_festiva|ZFMK-TIS-2004121	Nephrotoma_appendiculata	Nephrotoma_appendiculata|ZFMK-TIS-2005166	0.167173252279635
Ctenophora_festiva	Ctenophora_festiva|ZFMK-TIS-2004121	Nephrotoma_appendiculata	Nephrotoma_appendiculata|ZFMK-TIS-2005168	0.167173252279635
Ctenophora_festiva	Ctenophora_festiva|ZFMK-TIS-2004121	Nephrotoma_appendiculata	Nephrotoma_appendiculata|ZFMK-TIS-2005170	0.168693009118541
Ctenophora_festiva	Ctenophora_festiva|ZFMK-TIS-2004121	Nephrotoma_appendiculata	Nephrotoma_appendiculata|ZFMK-TIS-2005172	0.167173252279635
Ctenophora_festiva	Ctenophora_festiva|ZFMK-TIS-2004121	Nephrotoma_appendiculata	Nephrotoma_appendiculata|ZFMK-TIS-2005174	0.167173252279635
Ctenophora_festiva	Ctenophora_festiva|ZFMK-TIS-2004121	Nephrotoma_appendiculata	Nephrotoma_appendiculata|ZFMK-TIS-2006620	0.167173252279635
Ctenophora_festiva	Ctenophora_festiva|ZFMK-TIS-2004121	Nephrotoma_appendiculata	Nephrotoma_appendiculata|ZFMK-TIS-2007571	0.167173252279635
Ctenophora_festiva	Ctenophora_festiva|ZFMK-TIS-2004121	Nephrotoma_appendiculata	Nephrotoma_appendiculata|ZFMK-TIS-2007574	0.167173252279635
Ctenophora_festiva	Ctenophora_festiva|ZFMK-TIS-2004121	Nephrotoma_appendiculata	Nephrotoma_appendiculata|ZFMK-TIS-2007575	0.168693009118541
Ctenophora_festiva	Ctenophora_festiva|ZFMK-TIS-2004121	Nephrotoma_appendiculata	Nephrotoma_appendiculata|ZFMK-TIS-2007725	0.167173252279635
Ctenophora_festiva	Ctenophora_festiva|ZFMK-TIS-2004121	Nephrotoma_appendiculata	Nephrotoma_appendiculata|ZFMK-TIS-2009008	0.166407465007776
Ctenophora_festiva	Ctenophora_festiva|ZFMK-TIS-2004121	Nephrotoma_appendiculata	Nephrotoma_appendiculata|ZFMK-TIS-2009033	0.167173252279635
Ctenophora_festiva	Ctenophora_festiva|ZFMK-TIS-2004121	Nephrotoma_appendiculata	Nephrotoma_appendiculata|ZFMK-TIS-2009079	0.167173252279635
Ctenophora_festiva	Ctenophora_festiva|ZFMK-TIS-2004121	Nephrotoma_appendiculata	Nephrotoma_appendiculata|ZFMK-TIS-2009129	0.167173252279635
Ctenophora_festiva	Ctenophora_festiva|ZFMK-TIS-2004121	Nephrotoma_appendiculata	Nephrotoma_appendiculata|ZFMK-TIS-2009174	0.17629179331307
Ctenophora_festiva	Ctenophora_festiva|ZFMK-TIS-2004121	Nephrotoma_appendiculata	Nephrotoma_appendiculata|ZFMK-TIS-2009175	0.168693009118541
Ctenophora_festiva	Ctenophora_festiva|ZFMK-TIS-2004121	Nephrotoma_appendiculata	Nephrotoma_appendiculata|ZFMK-TIS-2009184	0.167173252279635
Ctenophora_festiva	Ctenophora_festiva|ZFMK-TIS-2004121	Nephrotoma_appendiculata	Nephrotoma_appendiculata|ZFMK-TIS-2009185	0.167173252279635
Ctenophora_festiva	Ctenophora_festiva|ZFMK-TIS-2004121	Nephrotoma_appendiculata	Nephrotoma_appendiculata|ZFMK-TIS-2009240	0.167173252279635
Ctenophora_festiva	Ctenophora_festiva|ZFMK-TIS-2004121	Nephrotoma_appendiculata	Nephrotoma_appendiculata|ZFMK-TIS-2009247	0.167173252279635
Ctenophora_festiva	Ctenophora_festiva|ZFMK-TIS-2004121	Nephrotoma_appendiculata	Nephrotoma_appendiculata|ZFMK-TIS-2009278	0.168693009118541
Ctenophora_festiva	Ctenophora_festiva|ZFMK-TIS-2004121	Nephrotoma_appendiculata	Nephrotoma_appendiculata|ZFMK-TIS-2009708	0.167173252279635
Ctenophora_festiva	Ctenophora_festiva|ZFMK-TIS-2004121	Nephrotoma_appendiculata	Nephrotoma_appendiculata|ZFMK-TIS-2009721	0.167173252279635
Ctenophora_festiva	Ctenophora_festiva|ZFMK-TIS-2004121	Nephrotoma_appendiculata	Nephrotoma_appendiculata|ZFMK-TIS-2009777	0.167173252279635
Ctenophora_festiva	Ctenophora_festiva|ZFMK-TIS-2004121	Nephrotoma_appendiculata	Nephrotoma_appendiculata|ZFMK-TIS-2009778	0.167173252279635
Ctenophora_festiva	Ctenophora_festiva|ZFMK-TIS-2004121	Nephrotoma_appendiculata	Nephrotoma_appendiculata|ZFMK-TIS-2010604	0.167173252279635
Ctenophora_festiva	Ctenophora_festiva|ZFMK-TIS-2004121	Nephrotoma_appendiculata	Nephrotoma_appendiculata|ZFMK-TIS-2010605	0.167173252279635
Ctenophora_festiva	Ctenophora_festiva|ZFMK-TIS-2004121	Nephrotoma_appendiculata	Nephrotoma_appendiculata|ZFMK-TIS-2010607	0.167173252279635
Ctenophora_festiva	Ctenophora_festiva|ZFMK-TIS-2004121	Nephrotoma_appendiculata	Nephrotoma_appendiculata|ZFMK-TIS-2520085	0.167173252279635
Ctenophora_festiva	Ctenophora_festiva|ZFMK-TIS-2004121	Nephrotoma_appendiculata	Nephrotoma_appendiculata|ZFMK-TIS-2520090	0.167173252279635
Ctenophora_festiva	Ctenophora_festiva|ZFMK-TIS-2004121	Nephrotoma_appendiculata	Nephrotoma_appendiculata|ZFMK-TIS-2527997	0.167173252279635
Ctenophora_festiva	Ctenophora_festiva|ZFMK-TIS-2004121	Nephrotoma_appendiculata	Nephrotoma_appendiculata|ZFMK-TIS-2582911	0.167173252279635
Ctenophora_festiva	Ctenophora_festiva|ZFMK-TIS-2004121	Nephrotoma_appendiculata	Nephrotoma_appendiculata|ZFMK-TIS-2582913	0.167173252279635
Ctenophora_festiva	Ctenophora_festiva|ZFMK-TIS-2004121	Nephrotoma_appendiculata	Nephrotoma_appendiculata|ZFMK-TIS-2582915	0.167173252279635
Ctenophora_festiva	Ctenophora_festiva|ZFMK-TIS-2004121	Nephrotoma_appendiculata	Nephrotoma_appendiculata|ZFMK-TIS-2582917	0.168693009118541
Ctenophora_festiva	Ctenophora_festiva|ZFMK-TIS-2004121	Nephrotoma_appendiculata	Nephrotoma_appendiculata|ZFMK-TIS-2628865	0.168693009118541
Ctenophora_festiva	Ctenophora_festiva|ZFMK-TIS-2004121	Nephrotoma_appendiculata	Nephrotoma_appendiculata|ZFMK-TIS-2628866	0.168693009118541
Ctenophora_festiva	Ctenophora_festiva|ZFMK-TIS-2004121	Nephrotoma_appendiculata	Nephrotoma_appendiculata|ZFMK-TIS-2628867	0.167173252279635
Ctenophora_festiva	Ctenophora_festiva|ZFMK-TIS-2004121	Nephrotoma_appendiculata	Nephrotoma_appendiculata|ZFMK-TIS-2628888	0.167682926829268
Ctenophora_festiva	Ctenophora_festiva|ZFMK-TIS-2004121	Nephrotoma_appendiculata	Nephrotoma_appendiculata|ZFMK-TIS-2628889	0.167682926829268
Ctenophora_festiva	Ctenophora_festiva|ZFMK-TIS-2004121	Nephrotoma_appendiculata	Nephrotoma_appendiculata|ZFMK-TIS-2628897	0.167173252279635
Ctenophora_festiva	Ctenophora_festiva|ZFMK-TIS-2004121	Nephrotoma_appendiculata	Nephrotoma_appendiculata|ZFMK-TIS-2628898	0.167173252279635
Ctenophora_festiva	Ctenophora_festiva|ZFMK-TIS-2004121	Nephrotoma_appendiculata	Nephrotoma_appendiculata|ZFMK-TIS-2628900	0.167173252279635
Ctenophora_festiva	Ctenophora_festiva|ZFMK-TIS-2004121	Nephrotoma_cornicina	Nephrotoma_cornicina|GBOL-224106236_BIOUG26553-B01	0.164930555555556
Ctenophora_festiva	Ctenophora_festiva|ZFMK-TIS-2004121	Nephrotoma_cornicina	Nephrotoma_cornicina|ZFMK-TIS-2004089	0.161094224924012
Ctenophora_festiva	Ctenophora_festiva|ZFMK-TIS-2004121	Nephrotoma_cornicina	Nephrotoma_cornicina|ZFMK-TIS-2004091	0.159574468085106
Ctenophora_festiva	Ctenophora_festiva|ZFMK-TIS-2004121	Nephrotoma_cornicina	Nephrotoma_cornicina|ZFMK-TIS-2004093	0.162613981762918
Ctenophora_festiva	Ctenophora_festiva|ZFMK-TIS-2004121	Nephrotoma_cornicina	Nephrotoma_cornicina|ZFMK-TIS-2005098	0.161094224924012
Ctenophora_festiva	Ctenophora_festiva|ZFMK-TIS-2004121	Nephrotoma_cornicina	Nephrotoma_cornicina|ZFMK-TIS-2009015	0.161094224924012
Ctenophora_festiva	Ctenophora_festiva|ZFMK-TIS-2004121	Nephrotoma_cornicina	Nephrotoma_cornicina|ZFMK-TIS-2009024	0.170212765957447
Ctenophora_festiva	Ctenophora_festiva|ZFMK-TIS-2004121	Nephrotoma_cornicina	Nephrotoma_cornicina|ZFMK-TIS-2009091	0.161094224924012
Ctenophora_festiva	Ctenophora_festiva|ZFMK-TIS-2004121	Nephrotoma_cornicina	Nephrotoma_cornicina|ZFMK-TIS-2009171	0.162613981762918
Ctenophora_festiva	Ctenophora_festiva|ZFMK-TIS-2004121	Nephrotoma_cornicina	Nephrotoma_cornicina|ZFMK-TIS-2009626	0.161094224924012
Ctenophora_festiva	Ctenophora_festiva|ZFMK-TIS-2004121	Nephrotoma_cornicina	Nephrotoma_cornicina|ZFMK-TIS-2009839	0.161094224924012
Ctenophora_festiva	Ctenophora_festiva|ZFMK-TIS-2004121	Nephrotoma_cornicina	Nephrotoma_cornicina|ZFMK-TIS-2010456	0.161094224924012
Ctenophora_festiva	Ctenophora_festiva|ZFMK-TIS-2004121	Nephrotoma_cornicina	Nephrotoma_cornicina|ZFMK-TIS-2010506	0.162613981762918
Ctenophora_festiva	Ctenophora_festiva|ZFMK-TIS-2004121	Nephrotoma_cornicina	Nephrotoma_cornicina|ZFMK-TIS-2010533	0.161094224924012
Ctenophora_festiva	Ctenophora_festiva|ZFMK-TIS-2004121	Nephrotoma_cornicina	Nephrotoma_cornicina|ZFMK-TIS-2010540	0.161094224924012
Ctenophora_festiva	Ctenophora_festiva|ZFMK-TIS-2004121	Nephrotoma_cornicina	Nephrotoma_cornicina|ZFMK-TIS-2010664	0.161094224924012
Ctenophora_festiva	Ctenophora_festiva|ZFMK-TIS-2004121	Nephrotoma_cornicina	Nephrotoma_cornicina|ZFMK-TIS-2010665	0.161094224924012
Ctenophora_festiva	Ctenophora_festiva|ZFMK-TIS-2004121	Nephrotoma_cornicina	Nephrotoma_cornicina|ZFMK-TIS-2010676	0.162613981762918
Ctenophora_festiva	Ctenophora_festiva|ZFMK-TIS-2004121	Nephrotoma_cornicina	Nephrotoma_cornicina|ZFMK-TIS-2010679	0.161094224924012
Ctenophora_festiva	Ctenophora_festiva|ZFMK-TIS-2004121	Nephrotoma_crocata	Nephrotoma_crocata|ZFMK-TIS-2000685	0.123100303951368
Ctenophora_festiva	Ctenophora_festiva|ZFMK-TIS-2004121	Nephrotoma_crocata	Nephrotoma_crocata|ZFMK-TIS-2000688	0.123100303951368
Ctenophora_festiva	Ctenophora_festiva|ZFMK-TIS-2004121	Nephrotoma_crocata	Nephrotoma_crocata|ZFMK-TIS-2000694	0.123100303951368
Ctenophora_festiva	Ctenophora_festiva|ZFMK-TIS-2004121	Nephrotoma_crocata	Nephrotoma_crocata|ZFMK-TIS-2004697	0.123100303951368
Ctenophora_festiva	Ctenophora_festiva|ZFMK-TIS-2004121	Nephrotoma_crocata	Nephrotoma_crocata|ZFMK-TIS-2591782	0.124620060790274
Ctenophora_festiva	Ctenophora_festiva|ZFMK-TIS-2004121	Nephrotoma_crocata	Nephrotoma_crocata|ZFMK-TIS-2591784	0.120060790273556
Ctenophora_festiva	Ctenophora_festiva|ZFMK-TIS-2004121	Nephrotoma_dorsalis	Nephrotoma_dorsalis|GBOL-224106232_BIOUG26553-A09	0.152777777777778
Ctenophora_festiva	Ctenophora_festiva|ZFMK-TIS-2004121	Nephrotoma_dorsalis	Nephrotoma_dorsalis|ZFMK-TIS-2004088	0.142857142857143
Ctenophora_festiva	Ctenophora_festiva|ZFMK-TIS-2004121	Nephrotoma_dorsalis	Nephrotoma_dorsalis|ZFMK-TIS-2005111	0.142857142857143
Ctenophora_festiva	Ctenophora_festiva|ZFMK-TIS-2004121	Nephrotoma_dorsalis	Nephrotoma_dorsalis|ZFMK-TIS-2005141	0.142857142857143
Ctenophora_festiva	Ctenophora_festiva|ZFMK-TIS-2004121	Nephrotoma_dorsalis	Nephrotoma_dorsalis|ZFMK-TIS-2005171	0.142857142857143
Ctenophora_festiva	Ctenophora_festiva|ZFMK-TIS-2004121	Nephrotoma_dorsalis	Nephrotoma_dorsalis|ZFMK-TIS-2005173	0.142857142857143
Ctenophora_festiva	Ctenophora_festiva|ZFMK-TIS-2004121	Nephrotoma_dorsalis	Nephrotoma_dorsalis|ZFMK-TIS-2006617	0.142857142857143
Ctenophora_festiva	Ctenophora_festiva|ZFMK-TIS-2004121	Nephrotoma_dorsalis	Nephrotoma_dorsalis|ZFMK-TIS-2006621	0.144376899696049
Ctenophora_festiva	Ctenophora_festiva|ZFMK-TIS-2004121	Nephrotoma_dorsalis	Nephrotoma_dorsalis|ZFMK-TIS-2006623	0.141337386018237
Ctenophora_festiva	Ctenophora_festiva|ZFMK-TIS-2004121	Nephrotoma_dorsalis	Nephrotoma_dorsalis|ZFMK-TIS-2007585	0.142857142857143
Ctenophora_festiva	Ctenophora_festiva|ZFMK-TIS-2004121	Nephrotoma_dorsalis	Nephrotoma_dorsalis|ZFMK-TIS-2009360	0.144376899696049
Ctenophora_festiva	Ctenophora_festiva|ZFMK-TIS-2004121	Nephrotoma_dorsalis	Nephrotoma_dorsalis|ZFMK-TIS-2009615	0.145896656534954
Ctenophora_festiva	Ctenophora_festiva|ZFMK-TIS-2004121	Nephrotoma_dorsalis	Nephrotoma_dorsalis|ZFMK-TIS-2009618	0.142857142857143
Ctenophora_festiva	Ctenophora_festiva|ZFMK-TIS-2004121	Nephrotoma_dorsalis	Nephrotoma_dorsalis|ZFMK-TIS-2009631	0.143074581430746
Ctenophora_festiva	Ctenophora_festiva|ZFMK-TIS-2004121	Nephrotoma_dorsalis	Nephrotoma_dorsalis|ZFMK-TIS-2009639	0.141337386018237
Ctenophora_festiva	Ctenophora_festiva|ZFMK-TIS-2004121	Nephrotoma_dorsalis	Nephrotoma_dorsalis|ZFMK-TIS-2009815	0.142857142857143
Ctenophora_festiva	Ctenophora_festiva|ZFMK-TIS-2004121	Nephrotoma_dorsalis	Nephrotoma_dorsalis|ZFMK-TIS-2009816	0.142857142857143
Ctenophora_festiva	Ctenophora_festiva|ZFMK-TIS-2004121	Nephrotoma_dorsalis	Nephrotoma_dorsalis|ZFMK-TIS-2009949	0.142857142857143
Ctenophora_festiva	Ctenophora_festiva|ZFMK-TIS-2004121	Nephrotoma_dorsalis	Nephrotoma_dorsalis|ZFMK-TIS-2010507	0.141337386018237
Ctenophora_festiva	Ctenophora_festiva|ZFMK-TIS-2004121	Nephrotoma_dorsalis	Nephrotoma_dorsalis|ZFMK-TIS-2010508	0.142857142857143
Ctenophora_festiva	Ctenophora_festiva|ZFMK-TIS-2004121	Nephrotoma_dorsalis	Nephrotoma_dorsalis|ZFMK-TIS-2010509	0.142857142857143
Ctenophora_festiva	Ctenophora_festiva|ZFMK-TIS-2004121	Nephrotoma_dorsalis	Nephrotoma_dorsalis|ZFMK-TIS-2582921	0.142857142857143
Ctenophora_festiva	Ctenophora_festiva|ZFMK-TIS-2004121	Nephrotoma_dorsalis	Nephrotoma_dorsalis|ZFMK-TIS-2582923	0.142857142857143
Ctenophora_festiva	Ctenophora_festiva|ZFMK-TIS-2004121	Nephrotoma_dorsalis	Nephrotoma_dorsalis|ZFMK-TIS-2582927	0.145896656534954
Ctenophora_festiva	Ctenophora_festiva|ZFMK-TIS-2004121	Nephrotoma_dorsalis	Nephrotoma_dorsalis|ZFMK-TIS-2591785	0.142857142857143
Ctenophora_festiva	Ctenophora_festiva|ZFMK-TIS-2004121	Nephrotoma_dorsalis	Nephrotoma_dorsalis|ZFMK-TIS-2591793	0.142857142857143
Ctenophora_festiva	Ctenophora_festiva|ZFMK-TIS-2004121	Nephrotoma_dorsalis	Nephrotoma_dorsalis|ZFMK-TIS-2597163	0.141337386018237
Ctenophora_festiva	Ctenophora_festiva|ZFMK-TIS-2004121	Nephrotoma_flavescens	Nephrotoma_flavescens|GBOL-224013023_BIOUG22309-A11	0.144376899696049
Ctenophora_festiva	Ctenophora_festiva|ZFMK-TIS-2004121	Nephrotoma_flavescens	Nephrotoma_flavescens|GBOL-224013024_BIOUG22309-A12	0.145896656534954
Ctenophora_festiva	Ctenophora_festiva|ZFMK-TIS-2004121	Nephrotoma_flavescens	Nephrotoma_flavescens|GBOL-224013028_BIOUG22309-B04	0.145896656534954
Ctenophora_festiva	Ctenophora_festiva|ZFMK-TIS-2004121	Nephrotoma_flavescens	Nephrotoma_flavescens|GBOL-224013029_BIOUG22309-B05	0.145896656534954
Ctenophora_festiva	Ctenophora_festiva|ZFMK-TIS-2004121	Nephrotoma_flavescens	Nephrotoma_flavescens|ZFMK-TIS-2005120	0.144376899696049
Ctenophora_festiva	Ctenophora_festiva|ZFMK-TIS-2004121	Nephrotoma_flavescens	Nephrotoma_flavescens|ZFMK-TIS-2005122	0.144376899696049
Ctenophora_festiva	Ctenophora_festiva|ZFMK-TIS-2004121	Nephrotoma_flavescens	Nephrotoma_flavescens|ZFMK-TIS-2005126	0.144376899696049
Ctenophora_festiva	Ctenophora_festiva|ZFMK-TIS-2004121	Nephrotoma_flavescens	Nephrotoma_flavescens|ZFMK-TIS-2005134	0.14741641337386
Ctenophora_festiva	Ctenophora_festiva|ZFMK-TIS-2004121	Nephrotoma_flavescens	Nephrotoma_flavescens|ZFMK-TIS-2005136	0.141768292682927
Ctenophora_festiva	Ctenophora_festiva|ZFMK-TIS-2004121	Nephrotoma_flavescens	Nephrotoma_flavescens|ZFMK-TIS-2005138	0.144376899696049
Ctenophora_festiva	Ctenophora_festiva|ZFMK-TIS-2004121	Nephrotoma_flavescens	Nephrotoma_flavescens|ZFMK-TIS-2005461	0.144376899696049
Ctenophora_festiva	Ctenophora_festiva|ZFMK-TIS-2004121	Nephrotoma_flavescens	Nephrotoma_flavescens|ZFMK-TIS-2005463	0.145896656534954
Ctenophora_festiva	Ctenophora_festiva|ZFMK-TIS-2004121	Nephrotoma_flavescens	Nephrotoma_flavescens|ZFMK-TIS-2008976	0.144376899696049
Ctenophora_festiva	Ctenophora_festiva|ZFMK-TIS-2004121	Nephrotoma_flavescens	Nephrotoma_flavescens|ZFMK-TIS-2008977	0.145896656534954
Ctenophora_festiva	Ctenophora_festiva|ZFMK-TIS-2004121	Nephrotoma_flavescens	Nephrotoma_flavescens|ZFMK-TIS-2009075	0.145896656534954
Ctenophora_festiva	Ctenophora_festiva|ZFMK-TIS-2004121	Nephrotoma_flavescens	Nephrotoma_flavescens|ZFMK-TIS-2009094	0.144376899696049
Ctenophora_festiva	Ctenophora_festiva|ZFMK-TIS-2004121	Nephrotoma_flavescens	Nephrotoma_flavescens|ZFMK-TIS-2009095	0.144376899696049
Ctenophora_festiva	Ctenophora_festiva|ZFMK-TIS-2004121	Nephrotoma_flavescens	Nephrotoma_flavescens|ZFMK-TIS-2009132	0.145896656534954
Ctenophora_festiva	Ctenophora_festiva|ZFMK-TIS-2004121	Nephrotoma_flavescens	Nephrotoma_flavescens|ZFMK-TIS-2009166	0.144376899696049
Ctenophora_festiva	Ctenophora_festiva|ZFMK-TIS-2004121	Nephrotoma_flavescens	Nephrotoma_flavescens|ZFMK-TIS-2009167	0.145896656534954
Ctenophora_festiva	Ctenophora_festiva|ZFMK-TIS-2004121	Nephrotoma_flavescens	Nephrotoma_flavescens|ZFMK-TIS-2009196	0.142857142857143
Ctenophora_festiva	Ctenophora_festiva|ZFMK-TIS-2004121	Nephrotoma_flavescens	Nephrotoma_flavescens|ZFMK-TIS-2009197	0.142857142857143
Ctenophora_festiva	Ctenophora_festiva|ZFMK-TIS-2004121	Nephrotoma_flavescens	Nephrotoma_flavescens|ZFMK-TIS-2009296	0.144376899696049
Ctenophora_festiva	Ctenophora_festiva|ZFMK-TIS-2004121	Nephrotoma_flavescens	Nephrotoma_flavescens|ZFMK-TIS-2009319	0.144376899696049
Ctenophora_festiva	Ctenophora_festiva|ZFMK-TIS-2004121	Nephrotoma_flavescens	Nephrotoma_flavescens|ZFMK-TIS-2009397	0.144376899696049
Ctenophora_festiva	Ctenophora_festiva|ZFMK-TIS-2004121	Nephrotoma_flavescens	Nephrotoma_flavescens|ZFMK-TIS-2009446	0.144376899696049
Ctenophora_festiva	Ctenophora_festiva|ZFMK-TIS-2004121	Nephrotoma_flavescens	Nephrotoma_flavescens|ZFMK-TIS-2009447	0.144376899696049
Ctenophora_festiva	Ctenophora_festiva|ZFMK-TIS-2004121	Nephrotoma_flavescens	Nephrotoma_flavescens|ZFMK-TIS-2009471	0.144376899696049
Ctenophora_festiva	Ctenophora_festiva|ZFMK-TIS-2004121	Nephrotoma_flavescens	Nephrotoma_flavescens|ZFMK-TIS-2009534	0.144376899696049
Ctenophora_festiva	Ctenophora_festiva|ZFMK-TIS-2004121	Nephrotoma_flavescens	Nephrotoma_flavescens|ZFMK-TIS-2009627	0.144376899696049
Ctenophora_festiva	Ctenophora_festiva|ZFMK-TIS-2004121	Nephrotoma_flavescens	Nephrotoma_flavescens|ZFMK-TIS-2009650	0.144376899696049
Ctenophora_festiva	Ctenophora_festiva|ZFMK-TIS-2004121	Nephrotoma_flavescens	Nephrotoma_flavescens|ZFMK-TIS-2009653	0.144376899696049
Ctenophora_festiva	Ctenophora_festiva|ZFMK-TIS-2004121	Nephrotoma_flavescens	Nephrotoma_flavescens|ZFMK-TIS-2009707	0.144376899696049
Ctenophora_festiva	Ctenophora_festiva|ZFMK-TIS-2004121	Nephrotoma_flavescens	Nephrotoma_flavescens|ZFMK-TIS-2010667	0.144376899696049
Ctenophora_festiva	Ctenophora_festiva|ZFMK-TIS-2004121	Nephrotoma_flavescens	Nephrotoma_flavescens|ZFMK-TIS-2010670	0.144376899696049
Ctenophora_festiva	Ctenophora_festiva|ZFMK-TIS-2004121	Nephrotoma_flavescens	Nephrotoma_flavescens|ZFMK-TIS-2010675	0.145896656534954
Ctenophora_festiva	Ctenophora_festiva|ZFMK-TIS-2004121	Nephrotoma_flavescens	Nephrotoma_flavescens|ZFMK-TIS-2570871	0.144376899696049
Ctenophora_festiva	Ctenophora_festiva|ZFMK-TIS-2004121	Nephrotoma_flavescens	Nephrotoma_flavescens|ZFMK-TIS-2570900	0.144376899696049
Ctenophora_festiva	Ctenophora_festiva|ZFMK-TIS-2004121	Nephrotoma_flavescens	Nephrotoma_flavescens|ZFMK-TIS-2582932	0.145896656534954
Ctenophora_festiva	Ctenophora_festiva|ZFMK-TIS-2004121	Nephrotoma_flavipalpis	Nephrotoma_flavipalpis|ZFMK-TIS-2009412	0.136986301369863
Ctenophora_festiva	Ctenophora_festiva|ZFMK-TIS-2004121	Nephrotoma_flavipalpis	Nephrotoma_flavipalpis|ZFMK-TIS-2009461	0.13677811550152
Ctenophora_festiva	Ctenophora_festiva|ZFMK-TIS-2004121	Nephrotoma_flavipalpis	Nephrotoma_flavipalpis|ZFMK-TIS-2009462	0.13677811550152
Ctenophora_festiva	Ctenophora_festiva|ZFMK-TIS-2004121	Nephrotoma_flavipalpis	Nephrotoma_flavipalpis|ZFMK-TIS-2009605	0.13677811550152
Ctenophora_festiva	Ctenophora_festiva|ZFMK-TIS-2004121	Nephrotoma_flavipalpis	Nephrotoma_flavipalpis|ZFMK-TIS-2009624	0.13677811550152
Ctenophora_festiva	Ctenophora_festiva|ZFMK-TIS-2004121	Nephrotoma_flavipalpis	Nephrotoma_flavipalpis|ZFMK-TIS-2010286	0.13677811550152
Ctenophora_festiva	Ctenophora_festiva|ZFMK-TIS-2004121	Nephrotoma_flavipalpis	Nephrotoma_flavipalpis|ZFMK-TIS-2596920	0.13677811550152
Ctenophora_festiva	Ctenophora_festiva|ZFMK-TIS-2004121	Nephrotoma_guestfalica	Nephrotoma_guestfalica|ZFMK-TIS-2009709	0.155015197568389
Ctenophora_festiva	Ctenophora_festiva|ZFMK-TIS-2004121	Nephrotoma_guestfalica	Nephrotoma_guestfalica|ZFMK-TIS-2009967	0.159574468085106
Ctenophora_festiva	Ctenophora_festiva|ZFMK-TIS-2004121	Nephrotoma_guestfalica	Nephrotoma_guestfalica|ZFMK-TIS-2009973	0.155015197568389
Ctenophora_festiva	Ctenophora_festiva|ZFMK-TIS-2004121	Nephrotoma_guestfalica	Nephrotoma_guestfalica|ZFMK-TIS-2010378	0.155015197568389
Ctenophora_festiva	Ctenophora_festiva|ZFMK-TIS-2004121	Nephrotoma_guestfalica	Nephrotoma_guestfalica|ZFMK-TIS-2010386	0.156534954407295
Ctenophora_festiva	Ctenophora_festiva|ZFMK-TIS-2004121	Nephrotoma_lamellata	Nephrotoma_lamellata|ZFMK-TIS-2011064	0.129179331306991
Ctenophora_festiva	Ctenophora_festiva|ZFMK-TIS-2004121	Nephrotoma_lunulicornis	Nephrotoma_lunulicornis|ZFMK-TIS-2009779	0.156534954407295
Ctenophora_festiva	Ctenophora_festiva|ZFMK-TIS-2004121	Nephrotoma_lunulicornis	Nephrotoma_lunulicornis|ZFMK-TIS-2009953	0.156534954407295
Ctenophora_festiva	Ctenophora_festiva|ZFMK-TIS-2004121	Nephrotoma_pratensis	Nephrotoma_pratensis|ZFMK-TIS-2004694	0.123287671232877
Ctenophora_festiva	Ctenophora_festiva|ZFMK-TIS-2004121	Nephrotoma_pratensis	Nephrotoma_pratensis|ZFMK-TIS-2004696	0.124620060790274
Ctenophora_festiva	Ctenophora_festiva|ZFMK-TIS-2004121	Nephrotoma_pratensis	Nephrotoma_pratensis|ZFMK-TIS-2005157	0.124620060790274
Ctenophora_festiva	Ctenophora_festiva|ZFMK-TIS-2004121	Nephrotoma_pratensis	Nephrotoma_pratensis|ZFMK-TIS-2006577	0.126139817629179
Ctenophora_festiva	Ctenophora_festiva|ZFMK-TIS-2004121	Nephrotoma_pratensis	Nephrotoma_pratensis|ZFMK-TIS-2009793	0.126139817629179
Ctenophora_festiva	Ctenophora_festiva|ZFMK-TIS-2004121	Nephrotoma_quadrifaria	Nephrotoma_quadrifaria|GBOL-224106225_BIOUG26553-A02	0.152450090744102
Ctenophora_festiva	Ctenophora_festiva|ZFMK-TIS-2004121	Nephrotoma_quadrifaria	Nephrotoma_quadrifaria|GBOL-224106228_BIOUG26553-A05	0.15625
Ctenophora_festiva	Ctenophora_festiva|ZFMK-TIS-2004121	Nephrotoma_quadrifaria	Nephrotoma_quadrifaria|ZFMK-TIS-2006243	0.145896656534954
Ctenophora_festiva	Ctenophora_festiva|ZFMK-TIS-2004121	Nephrotoma_quadrifaria	Nephrotoma_quadrifaria|ZFMK-TIS-2007729	0.14741641337386
Ctenophora_festiva	Ctenophora_festiva|ZFMK-TIS-2004121	Nephrotoma_quadrifaria	Nephrotoma_quadrifaria|ZFMK-TIS-2007730	0.14741641337386
Ctenophora_festiva	Ctenophora_festiva|ZFMK-TIS-2004121	Nephrotoma_quadrifaria	Nephrotoma_quadrifaria|ZFMK-TIS-2007731	0.14741641337386
Ctenophora_festiva	Ctenophora_festiva|ZFMK-TIS-2004121	Nephrotoma_quadrifaria	Nephrotoma_quadrifaria|ZFMK-TIS-2007732	0.14741641337386
Ctenophora_festiva	Ctenophora_festiva|ZFMK-TIS-2004121	Nephrotoma_quadrifaria	Nephrotoma_quadrifaria|ZFMK-TIS-2007733	0.14741641337386
Ctenophora_festiva	Ctenophora_festiva|ZFMK-TIS-2004121	Nephrotoma_quadrifaria	Nephrotoma_quadrifaria|ZFMK-TIS-2009020	0.145896656534954
Ctenophora_festiva	Ctenophora_festiva|ZFMK-TIS-2004121	Nephrotoma_quadrifaria	Nephrotoma_quadrifaria|ZFMK-TIS-2009076	0.14741641337386
Ctenophora_festiva	Ctenophora_festiva|ZFMK-TIS-2004121	Nephrotoma_quadrifaria	Nephrotoma_quadrifaria|ZFMK-TIS-2009077	0.148936170212766
Ctenophora_festiva	Ctenophora_festiva|ZFMK-TIS-2004121	Nephrotoma_quadrifaria	Nephrotoma_quadrifaria|ZFMK-TIS-2009081	0.148936170212766
Ctenophora_festiva	Ctenophora_festiva|ZFMK-TIS-2004121	Nephrotoma_quadrifaria	Nephrotoma_quadrifaria|ZFMK-TIS-2009102	0.148936170212766
Ctenophora_festiva	Ctenophora_festiva|ZFMK-TIS-2004121	Nephrotoma_quadrifaria	Nephrotoma_quadrifaria|ZFMK-TIS-2009130	0.14741641337386
Ctenophora_festiva	Ctenophora_festiva|ZFMK-TIS-2004121	Nephrotoma_quadrifaria	Nephrotoma_quadrifaria|ZFMK-TIS-2009451	0.14741641337386
Ctenophora_festiva	Ctenophora_festiva|ZFMK-TIS-2004121	Nephrotoma_quadrifaria	Nephrotoma_quadrifaria|ZFMK-TIS-2009452	0.145896656534954
Ctenophora_festiva	Ctenophora_festiva|ZFMK-TIS-2004121	Nephrotoma_quadrifaria	Nephrotoma_quadrifaria|ZFMK-TIS-2009509	0.14741641337386
Ctenophora_festiva	Ctenophora_festiva|ZFMK-TIS-2004121	Nephrotoma_quadrifaria	Nephrotoma_quadrifaria|ZFMK-TIS-2009510	0.14741641337386
Ctenophora_festiva	Ctenophora_festiva|ZFMK-TIS-2004121	Nephrotoma_quadrifaria	Nephrotoma_quadrifaria|ZFMK-TIS-2009683	0.14741641337386
Ctenophora_festiva	Ctenophora_festiva|ZFMK-TIS-2004121	Nephrotoma_quadrifaria	Nephrotoma_quadrifaria|ZFMK-TIS-2009689	0.14741641337386
Ctenophora_festiva	Ctenophora_festiva|ZFMK-TIS-2004121	Nephrotoma_quadrifaria	Nephrotoma_quadrifaria|ZFMK-TIS-2009713	0.14741641337386
Ctenophora_festiva	Ctenophora_festiva|ZFMK-TIS-2004121	Nephrotoma_quadrifaria	Nephrotoma_quadrifaria|ZFMK-TIS-2009714	0.14741641337386
Ctenophora_festiva	Ctenophora_festiva|ZFMK-TIS-2004121	Nephrotoma_quadrifaria	Nephrotoma_quadrifaria|ZFMK-TIS-2009819	0.14741641337386
Ctenophora_festiva	Ctenophora_festiva|ZFMK-TIS-2004121	Nephrotoma_quadrifaria	Nephrotoma_quadrifaria|ZFMK-TIS-2009820	0.14741641337386
Ctenophora_festiva	Ctenophora_festiva|ZFMK-TIS-2004121	Nephrotoma_quadrifaria	Nephrotoma_quadrifaria|ZFMK-TIS-2009821	0.14741641337386
Ctenophora_festiva	Ctenophora_festiva|ZFMK-TIS-2004121	Nephrotoma_quadrifaria	Nephrotoma_quadrifaria|ZFMK-TIS-2010076	0.145896656534954
Ctenophora_festiva	Ctenophora_festiva|ZFMK-TIS-2004121	Nephrotoma_quadrifaria	Nephrotoma_quadrifaria|ZFMK-TIS-2010383	0.14741641337386
Ctenophora_festiva	Ctenophora_festiva|ZFMK-TIS-2004121	Nephrotoma_quadrifaria	Nephrotoma_quadrifaria|ZFMK-TIS-2010384	0.14741641337386
Ctenophora_festiva	Ctenophora_festiva|ZFMK-TIS-2004121	Nephrotoma_quadrifaria	Nephrotoma_quadrifaria|ZFMK-TIS-2552217	0.14741641337386
Ctenophora_festiva	Ctenophora_festiva|ZFMK-TIS-2004121	Nephrotoma_quadrifaria	Nephrotoma_quadrifaria|ZFMK-TIS-2573616	0.14741641337386
Ctenophora_festiva	Ctenophora_festiva|ZFMK-TIS-2004121	Nephrotoma_quadrifaria	Nephrotoma_quadrifaria|ZFMK-TIS-2587099	0.14741641337386
Ctenophora_festiva	Ctenophora_festiva|ZFMK-TIS-2004121	Nephrotoma_quadrifaria	Nephrotoma_quadrifaria|ZFMK-TIS-2628881	0.147640791476408
Ctenophora_festiva	Ctenophora_festiva|ZFMK-TIS-2004121	Nephrotoma_quadrifaria	Nephrotoma_quadrifaria|ZFMK-TIS-2628893	0.14741641337386
Ctenophora_festiva	Ctenophora_festiva|ZFMK-TIS-2004121	Nephrotoma_quadristriata	Nephrotoma_quadristriata|ZFMK-TIS-2004080	0.139817629179331
Ctenophora_festiva	Ctenophora_festiva|ZFMK-TIS-2004121	Nephrotoma_quadristriata	Nephrotoma_quadristriata|ZFMK-TIS-2004082	0.141337386018237
Ctenophora_festiva	Ctenophora_festiva|ZFMK-TIS-2004121	Nephrotoma_scalaris	Nephrotoma_scalaris|ZFMK-TIS-2004084	0.123100303951368
Ctenophora_festiva	Ctenophora_festiva|ZFMK-TIS-2004121	Nephrotoma_scalaris	Nephrotoma_scalaris|ZFMK-TIS-2004086	0.124620060790274
Ctenophora_festiva	Ctenophora_festiva|ZFMK-TIS-2004121	Nephrotoma_scalaris	Nephrotoma_scalaris|ZFMK-TIS-2005117	0.123100303951368
Ctenophora_festiva	Ctenophora_festiva|ZFMK-TIS-2004121	Nephrotoma_scalaris	Nephrotoma_scalaris|ZFMK-TIS-2005119	0.123100303951368
Ctenophora_festiva	Ctenophora_festiva|ZFMK-TIS-2004121	Nephrotoma_scalaris	Nephrotoma_scalaris|ZFMK-TIS-2005165	0.123100303951368
Ctenophora_festiva	Ctenophora_festiva|ZFMK-TIS-2004121	Nephrotoma_scalaris	Nephrotoma_scalaris|ZFMK-TIS-2005167	0.123100303951368
Ctenophora_festiva	Ctenophora_festiva|ZFMK-TIS-2004121	Nephrotoma_scalaris	Nephrotoma_scalaris|ZFMK-TIS-2005169	0.123100303951368
Ctenophora_festiva	Ctenophora_festiva|ZFMK-TIS-2004121	Nephrotoma_scalaris	Nephrotoma_scalaris|ZFMK-TIS-2589179	0.124620060790274
Ctenophora_festiva	Ctenophora_festiva|ZFMK-TIS-2004121	Nephrotoma_scalaris	Nephrotoma_scalaris|ZFMK-TIS-2589181	0.121580547112462
Ctenophora_festiva	Ctenophora_festiva|ZFMK-TIS-2004121	Nephrotoma_scurra	Nephrotoma_scurra|GBOL-224106229_BIOUG26553-A06	0.163963963963964
Ctenophora_festiva	Ctenophora_festiva|ZFMK-TIS-2004121	Nephrotoma_scurra	Nephrotoma_scurra|ZFMK-TIS-2004083	0.151975683890578
Ctenophora_festiva	Ctenophora_festiva|ZFMK-TIS-2004121	Nephrotoma_scurra	Nephrotoma_scurra|ZFMK-TIS-2004085	0.147640791476408
Ctenophora_festiva	Ctenophora_festiva|ZFMK-TIS-2004121	Nephrotoma_scurra	Nephrotoma_scurra|ZFMK-TIS-2004087	0.148936170212766
Ctenophora_festiva	Ctenophora_festiva|ZFMK-TIS-2004121	Nephrotoma_scurra	Nephrotoma_scurra|ZFMK-TIS-2005104	0.156534954407295
Ctenophora_festiva	Ctenophora_festiva|ZFMK-TIS-2004121	Nephrotoma_scurra	Nephrotoma_scurra|ZFMK-TIS-2005106	0.158054711246201
Ctenophora_festiva	Ctenophora_festiva|ZFMK-TIS-2004121	Nephrotoma_scurra	Nephrotoma_scurra|ZFMK-TIS-2005108	0.14741641337386
Ctenophora_festiva	Ctenophora_festiva|ZFMK-TIS-2004121	Nephrotoma_scurra	Nephrotoma_scurra|ZFMK-TIS-2005110	0.14741641337386
Ctenophora_festiva	Ctenophora_festiva|ZFMK-TIS-2004121	Nephrotoma_scurra	Nephrotoma_scurra|ZFMK-TIS-2005112	0.150455927051672
Ctenophora_festiva	Ctenophora_festiva|ZFMK-TIS-2004121	Nephrotoma_scurra	Nephrotoma_scurra|ZFMK-TIS-2005114	0.14741641337386
Ctenophora_festiva	Ctenophora_festiva|ZFMK-TIS-2004121	Nephrotoma_scurra	Nephrotoma_scurra|ZFMK-TIS-2005140	0.151975683890578
Ctenophora_festiva	Ctenophora_festiva|ZFMK-TIS-2004121	Nephrotoma_scurra	Nephrotoma_scurra|ZFMK-TIS-2005142	0.151975683890578
Ctenophora_festiva	Ctenophora_festiva|ZFMK-TIS-2004121	Nephrotoma_scurra	Nephrotoma_scurra|ZFMK-TIS-2005144	0.14741641337386
Ctenophora_festiva	Ctenophora_festiva|ZFMK-TIS-2004121	Nephrotoma_scurra	Nephrotoma_scurra|ZFMK-TIS-2005146	0.151975683890578
Ctenophora_festiva	Ctenophora_festiva|ZFMK-TIS-2004121	Nephrotoma_scurra	Nephrotoma_scurra|ZFMK-TIS-2006607	0.148936170212766
Ctenophora_festiva	Ctenophora_festiva|ZFMK-TIS-2004121	Nephrotoma_scurra	Nephrotoma_scurra|ZFMK-TIS-2006609	0.156773211567732
Ctenophora_festiva	Ctenophora_festiva|ZFMK-TIS-2004121	Nephrotoma_scurra	Nephrotoma_scurra|ZFMK-TIS-2006613	0.151975683890578
Ctenophora_festiva	Ctenophora_festiva|ZFMK-TIS-2004121	Nephrotoma_scurra	Nephrotoma_scurra|ZFMK-TIS-2006615	0.147865853658537
Ctenophora_festiva	Ctenophora_festiva|ZFMK-TIS-2004121	Nephrotoma_scurra	Nephrotoma_scurra|ZFMK-TIS-2009608	0.14741641337386
Ctenophora_festiva	Ctenophora_festiva|ZFMK-TIS-2004121	Nephrotoma_scurra	Nephrotoma_scurra|ZFMK-TIS-2009609	0.14741641337386
Ctenophora_festiva	Ctenophora_festiva|ZFMK-TIS-2004121	Nephrotoma_scurra	Nephrotoma_scurra|ZFMK-TIS-2009902	0.153495440729483
Ctenophora_festiva	Ctenophora_festiva|ZFMK-TIS-2004121	Nephrotoma_scurra	Nephrotoma_scurra|ZFMK-TIS-2009903	0.14741641337386
Ctenophora_festiva	Ctenophora_festiva|ZFMK-TIS-2004121	Nephrotoma_scurra	Nephrotoma_scurra|ZFMK-TIS-2582918	0.150684931506849
Ctenophora_festiva	Ctenophora_festiva|ZFMK-TIS-2004121	Nephrotoma_scurra	Nephrotoma_scurra|ZFMK-TIS-2597169	0.14741641337386
Ctenophora_festiva	Ctenophora_festiva|ZFMK-TIS-2004121	Nephrotoma_scurra	Nephrotoma_scurra|ZFMK-TIS-2597171	0.150455927051672
Ctenophora_festiva	Ctenophora_festiva|ZFMK-TIS-2004121	Nephrotoma_scurra	Nephrotoma_scurra|ZFMK-TIS-2604945	0.159574468085106
Ctenophora_festiva	Ctenophora_festiva|ZFMK-TIS-2004121	Nephrotoma_submaculosa	Nephrotoma_submaculosa|ZFMK-TIS-2004690	0.139817629179331
Ctenophora_festiva	Ctenophora_festiva|ZFMK-TIS-2004121	Nephrotoma_submaculosa	Nephrotoma_submaculosa|ZFMK-TIS-2009252	0.139817629179331
Ctenophora_festiva	Ctenophora_festiva|ZFMK-TIS-2004121	Nephrotoma_submaculosa	Nephrotoma_submaculosa|ZFMK-TIS-2009348	0.141337386018237
Ctenophora_festiva	Ctenophora_festiva|ZFMK-TIS-2004121	Nephrotoma_submaculosa	Nephrotoma_submaculosa|ZFMK-TIS-2009706	0.141337386018237
Ctenophora_festiva	Ctenophora_festiva|ZFMK-TIS-2004121	Nephrotoma_submaculosa	Nephrotoma_submaculosa|ZFMK-TIS-2010007	0.139817629179331
Ctenophora_festiva	Ctenophora_festiva|ZFMK-TIS-2004121	Nephrotoma_submaculosa	Nephrotoma_submaculosa|ZFMK-TIS-2010142	0.139817629179331
Ctenophora_festiva	Ctenophora_festiva|ZFMK-TIS-2004121	Nephrotoma_submaculosa	Nephrotoma_submaculosa|ZFMK-TIS-2582934	0.138297872340426
Ctenophora_festiva	Ctenophora_festiva|ZFMK-TIS-2004121	Nephrotoma_submaculosa	Nephrotoma_submaculosa|ZFMK-TIS-2628725	0.139817629179331
Ctenophora_festiva	Ctenophora_festiva|ZFMK-TIS-2004121	Nephrotoma_submaculosa	Nephrotoma_submaculosa|ZFMK-TIS-2628726	0.139817629179331
Ctenophora_festiva	Ctenophora_festiva|ZFMK-TIS-2004121	Nephrotoma_submaculosa	Nephrotoma_submaculosa|ZFMK-TIS-2628782	0.139817629179331
Ctenophora_festiva	Ctenophora_festiva|ZFMK-TIS-2004121	Nephrotoma_submaculosa	Nephrotoma_submaculosa|ZFMK-TIS-2628783	0.139817629179331
Ctenophora_festiva	Ctenophora_festiva|ZFMK-TIS-2004121	Nephrotoma_submaculosa	Nephrotoma_submaculosa|ZFMK-TIS-2628864	0.141337386018237
Ctenophora_festiva	Ctenophora_festiva|ZFMK-TIS-2004121	Nigrotipula_nigra	Nigrotipula_nigra|GBOL-224106231_BIOUG26553-A08	0.125886524822695
Ctenophora_festiva	Ctenophora_festiva|ZFMK-TIS-2004121	Nigrotipula_nigra	Nigrotipula_nigra|ZFMK-TIS-2005163	0.130699088145897
Ctenophora_festiva	Ctenophora_festiva|ZFMK-TIS-2004121	Nigrotipula_nigra	Nigrotipula_nigra|ZFMK-TIS-2006563	0.127659574468085
Ctenophora_festiva	Ctenophora_festiva|ZFMK-TIS-2004121	Nigrotipula_nigra	Nigrotipula_nigra|ZFMK-TIS-2009502	0.127659574468085
Ctenophora_festiva	Ctenophora_festiva|ZFMK-TIS-2004121	Nigrotipula_nigra	Nigrotipula_nigra|ZFMK-TIS-2009632	0.127659574468085
Ctenophora_festiva	Ctenophora_festiva|ZFMK-TIS-2004121	Nigrotipula_nigra	Nigrotipula_nigra|ZFMK-TIS-2009947	0.129179331306991
Ctenophora_festiva	Ctenophora_festiva|ZFMK-TIS-2004121	Nigrotipula_nigra	Nigrotipula_nigra|ZFMK-TIS-2009948	0.126139817629179
Ctenophora_festiva	Ctenophora_festiva|ZFMK-TIS-2004121	Nigrotipula_nigra	Nigrotipula_nigra|ZFMK-TIS-2589177	0.129179331306991
Ctenophora_festiva	Ctenophora_festiva|ZFMK-TIS-2004121	Prionocera_pubescens	Prionocera_pubescens|ZFMK-TIS-2009575	0.113981762917933
Ctenophora_festiva	Ctenophora_festiva|ZFMK-TIS-2004121	Prionocera_subserricornis	Prionocera_subserricornis|ZFMK-TIS-2009136	0.113981762917933
Ctenophora_festiva	Ctenophora_festiva|ZFMK-TIS-2004121	Prionocera_subserricornis	Prionocera_subserricornis|ZFMK-TIS-2009568	0.115501519756839
Ctenophora_festiva	Ctenophora_festiva|ZFMK-TIS-2004121	Prionocera_turcica	Prionocera_turcica|ZFMK-TIS-2009119	0.117021276595745
Ctenophora_festiva	Ctenophora_festiva|ZFMK-TIS-2004121	Prionocera_turcica	Prionocera_turcica|ZFMK-TIS-2009120	0.117021276595745
Ctenophora_festiva	Ctenophora_festiva|ZFMK-TIS-2004121	Tanyptera_atrata	Tanyptera_atrata|GBOL-224105595_BIOUG26416-A01	0.0846023688663283
Ctenophora_festiva	Ctenophora_festiva|ZFMK-TIS-2004121	Tanyptera_atrata	Tanyptera_atrata|ZFMK-TIS-2000686	0.088145896656535
Ctenophora_festiva	Ctenophora_festiva|ZFMK-TIS-2004121	Tanyptera_atrata	Tanyptera_atrata|ZFMK-TIS-2001056	0.0911854103343465
Ctenophora_festiva	Ctenophora_festiva|ZFMK-TIS-2004121	Tanyptera_atrata	Tanyptera_atrata|ZFMK-TIS-2001064	0.0896656534954407
Ctenophora_festiva	Ctenophora_festiva|ZFMK-TIS-2004121	Tanyptera_atrata	Tanyptera_atrata|ZFMK-TIS-2001065	0.0896656534954407
Ctenophora_festiva	Ctenophora_festiva|ZFMK-TIS-2004121	Tanyptera_atrata	Tanyptera_atrata|ZFMK-TIS-2001066	0.0896656534954407
Ctenophora_festiva	Ctenophora_festiva|ZFMK-TIS-2004121	Tanyptera_atrata	Tanyptera_atrata|ZFMK-TIS-2001067	0.0911854103343465
Ctenophora_festiva	Ctenophora_festiva|ZFMK-TIS-2004121	Tanyptera_atrata	Tanyptera_atrata|ZFMK-TIS-2001452	0.0896656534954407
Ctenophora_festiva	Ctenophora_festiva|ZFMK-TIS-2004121	Tanyptera_atrata	Tanyptera_atrata|ZFMK-TIS-2001455	0.0896656534954407
Ctenophora_festiva	Ctenophora_festiva|ZFMK-TIS-2004121	Tanyptera_atrata	Tanyptera_atrata|ZFMK-TIS-2004106	0.088145896656535
Ctenophora_festiva	Ctenophora_festiva|ZFMK-TIS-2004121	Tanyptera_atrata	Tanyptera_atrata|ZFMK-TIS-2004107	0.0896656534954407
Ctenophora_festiva	Ctenophora_festiva|ZFMK-TIS-2004121	Tanyptera_atrata	Tanyptera_atrata|ZFMK-TIS-2004109	0.088145896656535
Ctenophora_festiva	Ctenophora_festiva|ZFMK-TIS-2004121	Tanyptera_atrata	Tanyptera_atrata|ZFMK-TIS-2004111	0.0896656534954407
Ctenophora_festiva	Ctenophora_festiva|ZFMK-TIS-2004121	Tanyptera_atrata	Tanyptera_atrata|ZFMK-TIS-2004113	0.0896656534954407
Ctenophora_festiva	Ctenophora_festiva|ZFMK-TIS-2004121	Tanyptera_atrata	Tanyptera_atrata|ZFMK-TIS-2004115	0.088145896656535
Ctenophora_festiva	Ctenophora_festiva|ZFMK-TIS-2004121	Tanyptera_atrata	Tanyptera_atrata|ZFMK-TIS-2004613	0.088145896656535
Ctenophora_festiva	Ctenophora_festiva|ZFMK-TIS-2004121	Tanyptera_atrata	Tanyptera_atrata|ZFMK-TIS-2008964	0.088145896656535
Ctenophora_festiva	Ctenophora_festiva|ZFMK-TIS-2004121	Tanyptera_atrata	Tanyptera_atrata|ZFMK-TIS-2008966	0.0896656534954407
Ctenophora_festiva	Ctenophora_festiva|ZFMK-TIS-2004121	Tanyptera_atrata	Tanyptera_atrata|ZFMK-TIS-2009103	0.088145896656535
Ctenophora_festiva	Ctenophora_festiva|ZFMK-TIS-2004121	Tanyptera_atrata	Tanyptera_atrata|ZFMK-TIS-2009143	0.088145896656535
Ctenophora_festiva	Ctenophora_festiva|ZFMK-TIS-2004121	Tanyptera_atrata	Tanyptera_atrata|ZFMK-TIS-2009181	0.088145896656535
Ctenophora_festiva	Ctenophora_festiva|ZFMK-TIS-2004121	Tanyptera_atrata	Tanyptera_atrata|ZFMK-TIS-2009182	0.0896656534954407
Ctenophora_festiva	Ctenophora_festiva|ZFMK-TIS-2004121	Tanyptera_atrata	Tanyptera_atrata|ZFMK-TIS-2009284	0.0896656534954407
Ctenophora_festiva	Ctenophora_festiva|ZFMK-TIS-2004121	Tanyptera_atrata	Tanyptera_atrata|ZFMK-TIS-2009285	0.0882800608828006
Ctenophora_festiva	Ctenophora_festiva|ZFMK-TIS-2004121	Tanyptera_atrata	Tanyptera_atrata|ZFMK-TIS-2009380	0.088145896656535
Ctenophora_festiva	Ctenophora_festiva|ZFMK-TIS-2004121	Tanyptera_atrata	Tanyptera_atrata|ZFMK-TIS-2009775	0.0896656534954407
Ctenophora_festiva	Ctenophora_festiva|ZFMK-TIS-2004121	Tanyptera_atrata	Tanyptera_atrata|ZFMK-TIS-2009776	0.088145896656535
Ctenophora_festiva	Ctenophora_festiva|ZFMK-TIS-2004121	Tanyptera_nigricornis	Tanyptera_nigricornis|GBOL-224105785_BIOUG26418-A01	0.100340136054422
Ctenophora_festiva	Ctenophora_festiva|ZFMK-TIS-2004121	Tanyptera_nigricornis	Tanyptera_nigricornis|ZFMK-TIS-2000684	0.100303951367781
Ctenophora_festiva	Ctenophora_festiva|ZFMK-TIS-2004121	Tanyptera_nigricornis	Tanyptera_nigricornis|ZFMK-TIS-2000689	0.0987841945288754
Ctenophora_festiva	Ctenophora_festiva|ZFMK-TIS-2004121	Tanyptera_nigricornis	Tanyptera_nigricornis|ZFMK-TIS-2008965	0.101823708206687
Ctenophora_festiva	Ctenophora_festiva|ZFMK-TIS-2004121	Tanyptera_nigricornis	Tanyptera_nigricornis|ZFMK-TIS-2009018	0.0987841945288754
Ctenophora_festiva	Ctenophora_festiva|ZFMK-TIS-2004121	Tanyptera_nigricornis	Tanyptera_nigricornis|ZFMK-TIS-2009121	0.102760736196319
Ctenophora_festiva	Ctenophora_festiva|ZFMK-TIS-2004121	Tanyptera_nigricornis	Tanyptera_nigricornis|ZFMK-TIS-2009256	0.0972644376899696
Ctenophora_festiva	Ctenophora_festiva|ZFMK-TIS-2004121	Tipula_alpina	Tipula_alpina|ZFMK-TIS-2010004	0.123100303951368
[truncated: 337,078+ more rows]
